# Supplementary material for: The role of artificial intelligence for early warning systems: Status, applicability, guardrails, and ways forward
Source: iScience. 2025 Oct 3;28(11):113689. doi: 10.1016/j.isci.2025.113689 (PMC12637242; doi:10.1016/j.isci.2025.113689)
Supplement: Data S1. Dataset of reviewed papers and associated metadata [file mmc1.xlsx]

## Sheet: Sheet1
Authors	Title	Year	DOI	Link	Abstract	Author Keywords	Open Access	Screening search term	Pillar	Location	Latitude	Longitude	AI Type	AI Method	Hazard
Chaulagain S.; Choi J.; Kim Y.; Yeon J.; Kim Y.; Ji B.	A Comparative Analysis of Slope Failure Prediction Using a Statistical and Machine Learning Approach on Displacement Data: Introducing a Tailored Performance Metric	2023	10.3390/buildings13112691	https://www.scopus.com/inward/record.uri?eid=2-s2.0-85178339736&doi=10.3390%2fbuildings13112691&partnerID=40&md5=5e12c645538bfc7d5387bf9ae940de25	Slope failures pose significant threats to human safety and vital infrastructure. The urgent need for the accurate prediction of these geotechnical events is driven by two main goals: advancing our understanding of the underlying geophysical mechanisms and establishing efficient evacuation protocols. Although traditional physics-based models offer in-depth insights, their reliance on numerous ass…	disaster; landslide; machine learning; prediction; slope failure	All Open Access; Gold Open Access	Hazard	Pillar 1: Knowledge				machine learning	LSTM;TCN	landslide
Liu Y.; Ma S.; Dong L.; Xiao R.; Huang J.; Zhou P.	A comparative study of regional rainfall-induced landslide early warning models based on RF、CNN and MLP algorithms	2024	10.3389/feart.2024.1419421	https://www.scopus.com/inward/record.uri?eid=2-s2.0-85201286222&doi=10.3389%2ffeart.2024.1419421&partnerID=40&md5=9df960d917c5409e87539e66ee6b5e88	Landslide disasters, due to their widespread distribution and clustered occurrences, pose a significant threat to human society. Rainfall is considered a primary triggering factor, and the frequent clustering of landslides underscores the importance of early warning systems for regional landslide disasters in preventing and mitigating rainfall-induced landslides. Research on early warning models …	Convolutional Neural Network; early warning model; landslide disaster; machine learning; Multilayer Perceptron; Random Forest	All Open Access; Gold Open Access	Hazard	Pillar 1: Knowledge	Fujian Province, China	26.1932	118.221	machine learning	CNN;MLP;RF	landslide
Ge Q.; Sun H.; Liu Z.; Wang X.	A data-driven intelligent model for landslide displacement prediction	2023	10.1002/gj.4675	https://www.scopus.com/inward/record.uri?eid=2-s2.0-85146359057&doi=10.1002%2fgj.4675&partnerID=40&md5=c921daf463a4b3ef85e3aa3244d31ae7	Landslides with step-like deformation features are widely distributed in the Three Gorges Reservoir area (TGR) of China, posing a severe hazard to the inhabitants of this region. This paper proposes a multi-input and multi-output intelligent integrated displacement prediction model for landslides with step-like displacement patterns. In this new model, three interconnected and information-transmi…	imbalanced classification feature importance; interval prediction; landslide displacement; unsupervised learning		Hazard	Pillar 1: Knowledge	China	35.0001	105	AI	XAI;ANN	landslide
Wee G.; Chang L.-C.; Chang F.-J.; Mat Amin M.Z.	A flood Impact-Based forecasting system by fuzzy inference techniques	2023	10.1016/j.jhydrol.2023.130117	https://www.scopus.com/inward/record.uri?eid=2-s2.0-85171325503&doi=10.1016%2fj.jhydrol.2023.130117&partnerID=40&md5=c07694ce7782e195b813823d092cff67	The increasing frequency of severe floods worldwide highlights the need for effective communication and dissemination of information about potential floods and their possible consequences. Modern technology, such as social media and early warning systems, can play a crucial role in informing the public about impending floods and their potential impact. Impact-Based Forecasting (IBF), conveying me…	Artificial Intelligence (AI); Exposure; Flood Impact-Based Forecasting; Fuzzy Inference System; Hazard; Vulnerability		Impact	Pillar 1: Knowledge	Kemaman River, Malaysia	4.2732	103.196	artificial intelligence	Fuzzy logic	flood
Wee G.; Chang L.-C.; Chang F.-J.; Mat Amin M.Z.	A flood Impact-Based forecasting system by fuzzy inference techniques	2023	10.1016/j.jhydrol.2023.130117	https://www.scopus.com/inward/record.uri?eid=2-s2.0-85171325503&doi=10.1016%2fj.jhydrol.2023.130117&partnerID=40&md5=c07694ce7782e195b813823d092cff67	The increasing frequency of severe floods worldwide highlights the need for effective communication and dissemination of information about potential floods and their possible consequences. Modern technology, such as social media and early warning systems, can play a crucial role in informing the public about impending floods and their potential impact. Impact-Based Forecasting (IBF), conveying me…	Artificial Intelligence (AI); Exposure; Flood Impact-Based Forecasting; Fuzzy Inference System; Hazard; Vulnerability		Exposure	Pillar 1: Knowledge	Kemaman River, Malaysia	4.2732	103.196	AI	Fuzzy logic	flood
Wee G.; Chang L.-C.; Chang F.-J.; Mat Amin M.Z.	A flood Impact-Based forecasting system by fuzzy inference techniques	2023	10.1016/j.jhydrol.2023.130117	https://www.scopus.com/inward/record.uri?eid=2-s2.0-85171325503&doi=10.1016%2fj.jhydrol.2023.130117&partnerID=40&md5=c07694ce7782e195b813823d092cff67	The increasing frequency of severe floods worldwide highlights the need for effective communication and dissemination of information about potential floods and their possible consequences. Modern technology, such as social media and early warning systems, can play a crucial role in informing the public about impending floods and their potential impact. Impact-Based Forecasting (IBF), conveying me…	Artificial Intelligence (AI); Exposure; Flood Impact-Based Forecasting; Fuzzy Inference System; Hazard; Vulnerability		Vulnerability	Pillar 1: Knowledge	Kemaman River, Malaysia	4.2732	103.196	AI	Fuzzy logic	flood
Tehseen R.; Farooq M.S.; Abid A.	A Framework for the Prediction of Earthquake Using Federated Learning	2021	10.7717/PEERJ-CS.540	https://www.scopus.com/inward/record.uri?eid=2-s2.0-85108503652&doi=10.7717%2fPEERJ-CS.540&partnerID=40&md5=78039b2d032380227a7e2ac690e8a16e	Earthquakes are a natural phenomenon which may cause significant loss of life and infrastructure. Researchers have applied multiple artificial intelligence based techniques to predict earthquakes, but high accuracies could not be achieved due to the huge size of multidimensional data, communication delays, transmission latency, limited processing capacity and data privacy issues. Federated learni…	Earthquake early warning; Federated learning; Global data model; Local data model; Machine learning	All Open Access; Gold Open Access; Green Open Access	Hazard	Pillar 1: Knowledge	Western Himalayas			machine learning	FL;ANN	earthquake
Yao J.; Cai Z.; Qian Z.; Yang B.	A noval approach based on TCN-LSTM network for predicting waterlogging depth with waterlogging monitoring station	2023	10.1371/journal.pone.0286821	https://www.scopus.com/inward/record.uri?eid=2-s2.0-85174140236&doi=10.1371%2fjournal.pone.0286821&partnerID=40&md5=cce1f3e04a5ccf29738a7cd3e4cd5ae8	As a result of climate change and rapid urbanization, urban waterlogging commonly caused by rainstorm, is becoming more frequent and more severe in developing countries. Urban waterlogging sometimes results in significant financial losses as well as human casualties. Accurate waterlogging depth prediction is critical for early warning system and emergency response. However, the existing hydrologi…		All Open Access; Gold Open Access; Green Open Access	Hazard	Pillar 1: Knowledge	China			machine learning	LSTM;TCN	flood
Alizadeh B.; Ghaderi Bafti A.; Kamangir H.; Zhang Y.; Wright D.B.; Franz K.J.	A novel attention-based LSTM cell post-processor coupled with bayesian optimization for streamflow prediction	2021	10.1016/j.jhydrol.2021.126526	https://www.scopus.com/inward/record.uri?eid=2-s2.0-85110129121&doi=10.1016%2fj.jhydrol.2021.126526&partnerID=40&md5=f26daf0361b57e8de2eaa1c2feb3ba50	Streamflow forecasting is critical for real-time water resources management and flood early warning. In this study, we introduce a novel attention-based Long-Short Term Memory (LSTM) cell deep learning (DL) model for postprocessing streamflow simulations which will herein be referred to as Self-activated and Internal Attention LSTM, or SAINA-LSTM. In this model, we incorporate an improved self-at…	Attention mechanism; Deep learning; EnsPost; Machine learning; Statistical post-processing; Streamflow prediction		Hazard	Pillar 1: Knowledge	the United States	47.8282	-122.598	deep learning	LSTM;GRU	flood
Adnan M.S.G.; Siam Z.S.; Kabir I.; Kabir Z.; Ahmed M.R.; Hassan Q.K.; Rahman R.M.; Dewan A.	A novel framework for addressing uncertainties in machine learning-based geospatial approaches for flood prediction	2023	10.1016/j.jenvman.2022.116813	https://www.scopus.com/inward/record.uri?eid=2-s2.0-85142343882&doi=10.1016%2fj.jenvman.2022.116813&partnerID=40&md5=f4ed7d19bd00fd98cbee3c9511fbcae5	Globally, many studies on machine learning (ML)-based flood susceptibility modeling have been carried out in recent years. While majority of those models produce reasonably accurate flood predictions, the outcomes are subject to uncertainty since flood susceptibility models (FSMs) may produce varying spatial predictions. However, there have not been many attempts to address these uncertainties be…	Flood susceptibility; GIS; Machine learning algorithm; Remote sensing; Uncertainty analysis	All Open Access; Hybrid Gold Open Access	Hazard	Pillar 1: Knowledge	Bangladesh	48.1357	11.6612	machine learning	Random Forest;KNN;MLP	flood
Zhou C.; Cao Y.; Gan L.; Wang Y.; Motagh M.; Roessner S.; Hu X.; Yin K.	A novel framework for landslide displacement prediction using MT-InSAR and machine learning techniques	2024	10.1016/j.enggeo.2024.107497	https://www.scopus.com/inward/record.uri?eid=2-s2.0-85190495478&doi=10.1016%2fj.enggeo.2024.107497&partnerID=40&md5=3256e3799b826c19309977f850ee0d99	The prediction of landslide deformation is an important part of landslide early warning systems. Displacement prediction based on geotechnical in-situ monitoring performs well, but its high costs and spatial limitations hinder frequent use within large areas. Here, we propose a novel physically-based and cost-effective landslide displacement prediction framework using the combination of Multi-Tem…	Deformation characteristics; Landslide displacement prediction; Machine learning; MT-InSAR		Hazard	Pillar 1: Knowledge	China	35.0001	105	machine learning	GRU;LSTM	landslide
Saviz Naeini S.; Snaiki R.	A novel hybrid machine learning model for rapid assessment of wave and storm surge responses over an extended coastal region	2024	10.1016/j.coastaleng.2024.104503	https://www.scopus.com/inward/record.uri?eid=2-s2.0-85187645601&doi=10.1016%2fj.coastaleng.2024.104503&partnerID=40&md5=02696d48324be4e216531ac23205fdd4	Storm surge and waves are responsible for a substantial portion of tropical and extratropical cyclones-related damages. While high-fidelity numerical models have significantly advanced the simulation accuracy of storm surge and waves, they are not practical to be employed for probabilistic analysis, risk assessment or rapid prediction due to their high computational demands. In this study, a nove…	Deep autoencoder; Deep learning; Significant wave height; Storm surge	All Open Access; Hybrid Gold Open Access	Hazard	Pillar 1: Knowledge	New York, USA	40.7127	-74.006	machine learning	ANN	storm
Oak O.; Nazre R.; Naigaonkar S.; Sawant S.; Joshi A.	A Novel Transfer Learning based CNN Model for Wildfire Susceptibility Prediction	2024	10.1109/INCET61516.2024.10593496	https://www.scopus.com/inward/record.uri?eid=2-s2.0-85200978161&doi=10.1109%2fINCET61516.2024.10593496&partnerID=40&md5=dcf328475b85feccabfa43f9f12c7596	Wildfires are one of the most commonly occurring natural disasters in the world, posing significant threats to ecosystems and human settlements alike. One of the most important risk mitigation strategies is to implement early warning systems by identifying the regions more susceptible to wildfires. The development of remote sensing technologies combined with the increasing success of deep learnin…	CNN; Computer vision; Deep Learning; Transfer Learning; VGG16; Wildfire		Hazard	Pillar 1: Knowledge	Quebec, Canada	52.4761	-71.8259	deep learning	CNN	wildfire
Hu J.; Ding Y.; Zhang H.; Jin C.; Wang Z.	A Real-Time Seismic Intensity Prediction Framework Based on Interpretable Ensemble Learning	2023	10.1785/0220220167	https://www.scopus.com/inward/record.uri?eid=2-s2.0-85159161796&doi=10.1785%2f0220220167&partnerID=40&md5=e712253d5eee788ab693e523ae2f2962	Real-time seismic intensity estimation aims to predict the maximum possible damage caused by an earthquake based on primary waves (P wave), so that the earthquake early warning (EEW) targets can take measures to reduce the potential damage according to the predicted seismic intensity. The peak P-wave displacement amplitude (Pd) is often used as an effective characteristic parameter to predict gro…			Hazard	Pillar 1: Knowledge	Japan			machine learning		earthquake
Sairi A.; Labed S.; Miles B.; Kout A.	A review on early forest fire detection using IoT-enabled WSN	2023	10.1109/ICAECCS56710.2023.10104887	https://www.scopus.com/inward/record.uri?eid=2-s2.0-85159024223&doi=10.1109%2fICAECCS56710.2023.10104887&partnerID=40&md5=029a18ed9ef24a84317ee61388be9d25	Forest fires start in natural settings such as forests and spread unchecked, destroying millions of hectares of land worldwide and causing economic and environmental destruction in addition to human deaths. Traditional techniques of forest fire surveillance and detection include personnel to monitor the environment, which can be unsafe and costly in terms of the human resources required. In this …	forest fire; Internet of Things; sensors node; wireless sensor networks		Hazard	Pillar 1: Knowledge				AI		wildfire
Burrichter B.; Hofmann J.; Koltermann da Silva J.; Niemann A.; Quirmbach M.	A Spatiotemporal Deep Learning Approach for Urban Pluvial Flood Forecasting with Multi-Source Data	2023	10.3390/w15091760	https://www.scopus.com/inward/record.uri?eid=2-s2.0-85159355907&doi=10.3390%2fw15091760&partnerID=40&md5=7bd5164b0b06f7a139bb10de9d357079	This study presents a deep-learning-based forecast model for spatial and temporal prediction of pluvial flooding. The developed model can produce the flooding situation for the upcoming time steps as a sequence of flooding maps. Thus, a dynamic overview of the forthcoming flooding situation is generated to support the decision of crisis management actors. The influence of different input data, da…	deep learning; real-time flood forecasting; spatiotemporal modeling; urban pluvial flooding	All Open Access; Gold Open Access	Hazard	Pillar 1: Knowledge	Gelsenkirchen, Germany			deep learning	GAN;GNN;LSTM;CNN	flood
Kolivand P.; Saberian P.; Tanhapour M.; Karimi F.; Kalhori S.R.N.; Javanmard Z.; Heydari S.; Talari S.S.H.; Mousavi S.M.L.; Alidadi M.; Ahmadi M.; Ayyoubzadeh S.M.	A systematic review of Earthquake Early Warning (EEW) systems based on Artificial Intelligence	2024	10.1007/s12145-024-01253-2	https://www.scopus.com/inward/record.uri?eid=2-s2.0-85185927884&doi=10.1007%2fs12145-024-01253-2&partnerID=40&md5=7dd9a414bc1efe51fb987948c8bc7d7f	Early Earthquake Warning (EEW) systems alarm about ongoing earthquakes to reduce their devastating human and financial damages. In complicated tasks like earthquake forecasting, Artificial Intelligence (AI) solutions show promising results. The goal of this review is to investigate the AI-based EEW systems. Web of Science, Scopus, Embase, and PubMed databases were systematically searched from its…	Artificial Intelligence; Earthquake Early Warning system; Earthquake forecasting; Seismic data mining		Hazard	Pillar 1: Knowledge		51.1638	10.4478	AI	others	earthquake
Masupha T.E.; Moeletsi M.E.; Tsubo M.	A transformative framework reshaping sustainable drought risk management through advanced early warning systems	2024	10.1016/j.isci.2024.110066	https://www.scopus.com/inward/record.uri?eid=2-s2.0-85195850847&doi=10.1016%2fj.isci.2024.110066&partnerID=40&md5=90e58002bf279e1c5d49b2961fa12ec4	In light of the increasing vulnerability to drought occurrences and the heightened impact of drought-related disasters on numerous communities, it is imperative for drought-sensitive sectors to adopt proactive measures. This involves the implementation of early warning systems to effectively mitigate potential risks. Guided by Toulmin's model of argumentation, this research proposes a framework o…	earth sciences; hazard communication	All Open Access; Green Open Access	Vulnerability	Pillar 1: Knowledge				deep learning		drought
Linwei L.; Yiping W.; Yepiao H.; Bo L.; Fasheng M.; Ziqiang D.	Adaptive hybrid machine learning model for forecasting the step-like displacement of reservoir colluvial landslides: a case study in the three Gorges reservoir area, China	2023	10.1007/s00477-022-02322-y	https://www.scopus.com/inward/record.uri?eid=2-s2.0-85140491281&doi=10.1007%2fs00477-022-02322-y&partnerID=40&md5=281d0c6bed96c75f968fb24b1e0b1527	Establishing an accurate and dependable displacement prediction model is essential to building an early warning system for landslide hazards. This study proposes an adaptive hybrid machine learning model for forecasting the step-like displacements of reservoir colluvial landslides. Firstly, candidate factors are determined based on the landslide deformation response. Then, the cumulative displace…	Displacement prediction; Input factor reduction; Kernel extreme learning machine; Reservoir colluvial landslide; Step-like displacement; Variational mode decomposition		Hazard	Pillar 1: Knowledge	Gorges reservoir, China	30.3793	108.137	machine learning	KELM	landslide
Khalili M.A.; Voosoghi B.; Calcaterra D.; Kouchakkapourchali A.; Di Muro C.; Madadi S.; Tufano R.; Di Martire D.	Advanced Machine Learning Strategies for Landslide Detection	2024	10.1109/IGARSS53475.2024.10641104	https://www.scopus.com/inward/record.uri?eid=2-s2.0-85204910960&doi=10.1109%2fIGARSS53475.2024.10641104&partnerID=40&md5=976e8578d50fa1ff940252ead23453a0	This study presents an advanced machine learning framework for predicting landslides in Moio della Civitella, Italy, utilizing a comprehensive dataset from 2015-2019. Integrating Self-Supervised Learning for Anomaly Detection, Ensemble Methods, Long Short-Term Memory networks (LSTM) for Time-Series Forecasting, and Gradient Boosting Machines for Feature Importance, the research identifies critica…	Anomaly Detection; COSMO-SkyMed (CSK) Satellite Imagery; InSAR; Landslide Prediction; Long Short-Term Memory (LSTM) Networks; Self-Supervised Learning; Time-Series Forecasting		Hazard	Pillar 1: Knowledge	Moio della Civitella, Italy	40.2496	15.2694	machine learning	LSTM	landslide
Ding X.; Hu W.	Advancements in Geological Disaster Monitoring and Early Warning Systems: A Deep Learning and Computer Vision Approach	2023	10.18280/ts.400336	https://www.scopus.com/inward/record.uri?eid=2-s2.0-85166915007&doi=10.18280%2fts.400336&partnerID=40&md5=995ff3723cfbf804f412afa295cff7bc	Geological disasters, characterized by their destructive nature, pose significant threats to both human life and ecological environments. The advent of remote sensing technology has rendered hyperspectral remote sensing images an integral data source in monitoring and predicting these phenomena. However, it is noted that minor variations and detailed nuances within the images are often overlooked…	deep learning; geological disaster early warning; geological disaster monitoring; machine vision	All Open Access; Bronze Open Access	Hazard	Pillar 1: Knowledge				deep learning	ANN	storm
Shyrokaya A.; Pappenberger F.; Pechlivanidis I.; Messori G.; Khatami S.; Mazzoleni M.; Di Baldassarre G.	Advances and gaps in the science and practice of impact-based forecasting of droughts	2024	10.1002/wat2.1698	https://www.scopus.com/inward/record.uri?eid=2-s2.0-85174613596&doi=10.1002%2fwat2.1698&partnerID=40&md5=f4899ce0520b6c12fb7b5dbe86bbe0e5	Advances in impact modeling and numerical weather forecasting have allowed accurate drought monitoring and skilful forecasts that can drive decisions at the regional scale. State-of-the-art drought early-warning systems are currently based on statistical drought indicators, which do not account for dynamic regional vulnerabilities, and hence neglect the socio-economic impact for initiating action…	drought; drought impact-based forecasting; early action; early warning systems; impacts of drought	All Open Access; Hybrid Gold Open Access	Impact	Pillar 1: Knowledge				machine learning	RF	drought
Shyrokaya A.; Pappenberger F.; Pechlivanidis I.; Messori G.; Khatami S.; Mazzoleni M.; Di Baldassarre G.	Advances and gaps in the science and practice of impact-based forecasting of droughts	2024	10.1002/wat2.1698	https://www.scopus.com/inward/record.uri?eid=2-s2.0-85174613596&doi=10.1002%2fwat2.1698&partnerID=40&md5=f4899ce0520b6c12fb7b5dbe86bbe0e5	Advances in impact modeling and numerical weather forecasting have allowed accurate drought monitoring and skilful forecasts that can drive decisions at the regional scale. State-of-the-art drought early-warning systems are currently based on statistical drought indicators, which do not account for dynamic regional vulnerabilities, and hence neglect the socio-economic impact for initiating action…	drought; drought impact-based forecasting; early action; early warning systems; impacts of drought	All Open Access; Hybrid Gold Open Access	Exposure	Pillar 1: Knowledge				machine learning	RF	drought
Shyrokaya A.; Pappenberger F.; Pechlivanidis I.; Messori G.; Khatami S.; Mazzoleni M.; Di Baldassarre G.	Advances and gaps in the science and practice of impact-based forecasting of droughts	2024	10.1002/wat2.1698	https://www.scopus.com/inward/record.uri?eid=2-s2.0-85174613596&doi=10.1002%2fwat2.1698&partnerID=40&md5=f4899ce0520b6c12fb7b5dbe86bbe0e5	Advances in impact modeling and numerical weather forecasting have allowed accurate drought monitoring and skilful forecasts that can drive decisions at the regional scale. State-of-the-art drought early-warning systems are currently based on statistical drought indicators, which do not account for dynamic regional vulnerabilities, and hence neglect the socio-economic impact for initiating action…	drought; drought impact-based forecasting; early action; early warning systems; impacts of drought	All Open Access; Hybrid Gold Open Access	Vulnerability	Pillar 1: Knowledge				machine learning	RF	drought
Zolkafli A.; Mansor N.S.; Omar M.; Ahmad M.; Ibrahim H.; Yasin A.	AI for Smart Disaster Resilience among Communities	2024	10.1007/978-3-031-67317-7_22	https://www.scopus.com/inward/record.uri?eid=2-s2.0-85204944085&doi=10.1007%2f978-3-031-67317-7_22&partnerID=40&md5=c043dedbdcf7810d815b8c800ddcda7f	Increasing climate variability and the heightened frequency of natural disastersNatural disaster has called for an urgent need to fortify communities against such adversities. As we confront the evolving challenges posed by disasters, the intersection of Artificial Intelligence (AIArtificial Intelligence (AI)) and community resilience emerges as a pivotal frontier. Focusing on the community level…	Artificial intelligence; Community; Disaster resilience; Empowerment; Local engagement; Machine learning; Natural disaster		Hazard	Pillar 1: Knowledge				AI		disasters
Zhao Y.; Meng X.; Qi T.; Li Y.; Chen G.; Yue D.; Qing F.	AI-based rainfall prediction model for debris flows	2022	10.1016/j.enggeo.2021.106456	https://www.scopus.com/inward/record.uri?eid=2-s2.0-85119002914&doi=10.1016%2fj.enggeo.2021.106456&partnerID=40&md5=dcb4915ad26038cc43506beb5c0c69a2	Debris flow prediction based on rainfall monitoring is important for early warning and disaster risk reduction. Taking a typical debris flow catchment (with debris flows occurring on average 6 times per year and with a watershed area of 19.47 km2) in central China as an example, we used a machine learning approach (17 machine learning algorithms were tested) and a time series data processing algo…	Debris flow; Early warning; Machine learning; Prediction model; Rainfall monitoring		Hazard	Pillar 1: Knowledge	China	35.0001	105	machine learning		landslide
Plevris V.	AI-Driven Innovations in Earthquake Risk Mitigation: A Future-Focused Perspective	2024	10.3390/geosciences14090244	https://www.scopus.com/inward/record.uri?eid=2-s2.0-85205218596&doi=10.3390%2fgeosciences14090244&partnerID=40&md5=6d42e1cbf57bc1a90b130581cdba64b6	This study explores the transformative potential of artificial intelligence (AI) in revolutionizing earthquake risk mitigation across six key areas. Unlike traditional approaches, this paper examines how AI-driven innovations can uniquely enhance early warning systems, enabling real-time structural health monitoring, and providing dynamic, multi-hazard risk assessments that seamlessly integrate s…	artificial intelligence (AI); earthquake risk mitigation; earthquake-resilient design; multi-hazard risk assessment; real-time data integration; seismic hazard mapping; structural health monitoring	All Open Access	Multi	Pillar 1: Knowledge				artificial intelligence	CNN;RNN;XAI	Multi-hazard
Liu Z.-Q.; Guo D.; Lacasse S.; Li J.-H.; Yang B.-B.; Choi J.-C.	Algorithms for intelligent prediction of landslide displacements; [边坡位移智能预测算法]	2020	10.1631/jzus.A2000005	https://www.scopus.com/inward/record.uri?eid=2-s2.0-85086521923&doi=10.1631%2fjzus.A2000005&partnerID=40&md5=4a8fdb2bb74d4bcb9b2fbcf8f0766a3a	Landslides represent major threats to life and property in many areas of the world, such as the landslides in the Three Gorges Dam area in mainland China. To better prepare for landslides in this area, we explored how several machine learning algorithms (long short term memory (LSTM), random forest (RF), and gated recurrent unit (GRU)) might predict ground displacements under three types of lands…	Displacement; Landslide; Machine learning; P642; Three Gorges Dam reservoir	All Open Access; Green Open Access	Hazard	Pillar 1: Knowledge	China	35.0001	105	machine learning	Random Forest;LSTM	landslide
Partheepan S.; Sanati F.; Hassan J.	An Analysis of Pre-trained Models Versus Custom Deep Learning Models for Forest Fire Detection	2023	10.1109/ITNAC59571.2023.10368557	https://www.scopus.com/inward/record.uri?eid=2-s2.0-85182993106&doi=10.1109%2fITNAC59571.2023.10368557&partnerID=40&md5=ed9b80a35fd794c55c43e99b79ce80e0	The detection of forest fires is crucial for human and environmental safety due to their catastrophic impacts. Utilizing machine learning (ML) and deep learning (DL) enhances forest fire management by analyzing data, enabling early warning systems, monitoring fire behaviour, and optimizing resource allocation. The DL algorithms provide a significant influence in the context of forest fire detecti…	classifier; convolutional neural network; custom model; deep learning; pre-trained model		Hazard	Pillar 1: Knowledge				deep learning	CNN	wildfire
Bilal M.A.; Ji Y.; Wang Y.; Akhter M.P.; Yaqub M.	An Early Warning System for Earthquake Prediction from Seismic Data Using Batch Normalized Graph Convolutional Neural Network with Attention Mechanism (BNGCNNATT)	2022	10.3390/s22176482	https://www.scopus.com/inward/record.uri?eid=2-s2.0-85137599354&doi=10.3390%2fs22176482&partnerID=40&md5=75c3eb95071feda2d988f5f9fffdc358	Earthquakes threaten people, homes, and infrastructure. Early warning systems provide prior warning of oncoming significant shaking to decrease seismic risk by providing location, magnitude, and depth information of the event. Their usefulness depends on how soon a strong shake begins after the warning. In this article, the authors implement a deep learning model for predicting earthquakes. This …	attention layer; batch normalization; deep learning; earthquake prediction; graph convolution network; the seismic network	All Open Access; Gold Open Access; Green Open Access	Hazard	Pillar 1: Knowledge	Japan;Alaska	36.5748	139.239	deep learning	CNN;GNN	earthquake
Yordanov V.; Biagi L.; Truong X.Q.; Tran V.A.; Brovelli M.A.	AN OVERVIEW of GEOINFORMATICS STATE-OF-THE-ART TECHNIQUES for LANDSLIDE MONITORING and MAPPING	2021	10.5194/isprs-archives-XLVI-4-W2-2021-205-2021	https://www.scopus.com/inward/record.uri?eid=2-s2.0-85118531836&doi=10.5194%2fisprs-archives-XLVI-4-W2-2021-205-2021&partnerID=40&md5=115f853cb5b2298038c4a0b2da718e55	Natural hazards such as landslides, whether they are driven by meteorologic or seismic processes, are constantly shaping Earth's surface. In large percentage of the slope failures, they are also causing huge human and economic losses. As the problem is complex in its nature, proper mitigation and prevention strategies are not straightforward to implement. One important step in the correct directi…	Artificial Intelligence; Citizen Science; Detection; Earth Observation; Free and open-source approaches; Landslides; Monitoring	All Open Access; Gold Open Access	Hazard	Pillar 1: Knowledge		34.2331	-102.411	AI	ANN;CNN;DT;SVM	landslide
He N.; Fu Q.; Zhong W.; Yang Z.; Cai X.; Xu L.	Analysis of the formation mechanism of debris flows after earthquakes – A case study of the Legugou debris flow	2022	10.3389/fevo.2022.1053687	https://www.scopus.com/inward/record.uri?eid=2-s2.0-85141986815&doi=10.3389%2ffevo.2022.1053687&partnerID=40&md5=ca4df5e2063ec716927c28e3f378d8b0	By means of the Graphic Method, Gray Correlation Method and Frequency Method, the total amount of loose solid materials, the amount of loose solid materials per unit area in the source area, and the risk degree and critical rainfall of the study area are determined, respectively. On the basis of the calculation results, the total amount of loose solid materials is 57.2 × 104 m3, the amount of loo…	artificial intelligence; debris flows; earthquakes; formation mechanism; frequency method; grey correlation method; human activities	All Open Access; Gold Open Access	Hazard	Pillar 1: Knowledge	Lecugou, China			AI		earthquake
Wang J.-H.; Lin G.-F.; Huang Y.-R.; Huang I.-H.; Chen C.-L.	Application of hybrid machine learning model for flood hazard zoning assessments	2023	10.1007/s00477-022-02301-3	https://www.scopus.com/inward/record.uri?eid=2-s2.0-85137419497&doi=10.1007%2fs00477-022-02301-3&partnerID=40&md5=9c1ad06b3c6b2686f03e21199a53df07	Developing flood hazard risk assessments is vital in early warning systems to mitigate damage resulting from floods. However, assessing flood risk zones is difficult because of complex physical processes. In this study, a two-step flood hazard zoning model based on the random forest (RF) and self-organizing map (SOM) is proposed to yield the flood hazard zones map. In the first step (flood suscep…	Flood hazard zoning; Flood susceptibility; Flood warning; Machine learning; Random forest; Self-organizing map		Hazard	Pillar 1: Knowledge	the Lanyang Plain, Yilan County, Taiwan, Germany			machine learning	Random Forest	flood
Zaji A.H.; Bonakdari H.; Gharabaghi B.	Applying upstream satellite signals and a 2-d error minimization algorithm to advance early warning and management of flood water levels and river discharge	2019	10.1109/TGRS.2018.2862640	https://www.scopus.com/inward/record.uri?eid=2-s2.0-85052621500&doi=10.1109%2fTGRS.2018.2862640&partnerID=40&md5=215cea76ead10188f491f50c9009cd5b	Recent studies demonstrate the power of applying satellite imagery in combination with artificial intelligence (AI) methods to advance the accuracy of forecasting ungauged river network water levels and discharge for early flood warning and management. In predicting river water levels and discharge time series, one of the most common sources of error with AI forecasting algorithms is the input im…	Error analysis; flow control; prediction method; remote sensing		Hazard	Pillar 1: Knowledge		48.1357	11.6612	AI	MLP;RBF	flood
Dávila-Ortiz R.; Carbajal-Pérez J.N.; Velázquez-Zapata J.A.; Tuxpan-Vargas J.	Approximation of a Convective-Event-Monitoring System Using GOES-R Data and Ensemble ML Models	2024	10.3390/rs16040675	https://www.scopus.com/inward/record.uri?eid=2-s2.0-85185703097&doi=10.3390%2frs16040675&partnerID=40&md5=221c73b058be761bbb5a847fce7734ef	The presence of deep convective clouds is directly related to potential convective hazards, such as lightning strikes, hail, severe storms, flash floods, and tornadoes. On the other hand, Mexico has a limited and heterogeneous network of instruments that allow for efficient and reliable monitoring and forecasting of such events. In this study, a quasi-real-time framework for deep convective cloud…	ABI-GOES data; convective-hazard forecasting; deep convective clouds; machine learning; quasi-real-time framework	All Open Access; Gold Open Access	Hazard	Pillar 1: Knowledge	Mexico City, Mexico	19.4326	-99.1332	machine learning	Random Forest	storm
Chriatt M.; Fath Allah R.; Fakih Lanjri A.; Ammari M.; Ben Allal L.	Artificial Intelligence Application in Drought Assessment, Monitoring and Forecasting Using Available Remote Sensed Data	2023	10.1007/978-3-031-26384-2_63	https://www.scopus.com/inward/record.uri?eid=2-s2.0-85164136110&doi=10.1007%2f978-3-031-26384-2_63&partnerID=40&md5=e340c2765282ef134d3049af63e9e71e	Drought is a natural disaster caused by an intense and prolonged lack of precipitation. This phenomenon impacted by climate change threatens several countries in the world. Morocco being considered an arid country has been impacted by this phenomenon. The agricultural sector, which is the main contributor to Morocco’s GDP, is also threatened by drought. This bibliographic article aims to better u…			Hazard	Pillar 1: Knowledge	Morocco	28.3348	-10.3713	AI		drought
Kirtania A.; Kathuria S.; Pachouri V.; Gehlot A.	Artificial Intelligence Inclusion in Landslide Monitoring	2023	10.1109/ICAISS58487.2023.10250634	https://www.scopus.com/inward/record.uri?eid=2-s2.0-85173626832&doi=10.1109%2fICAISS58487.2023.10250634&partnerID=40&md5=6296367a11f14a75be55961b46b7004a	In order to effectively harness technological innovation for sustainable development, this article offers insights and recommendations for future actions. Over the past several years, landslides become a major natural hazard which causes a large amount of damage. With the deployment of Artificial Intelligence (AI) in landslide monitoring in recent years. In the current study the early warning sys…	Artificial Intelligence (AI); Artificial Neural Network (ANN); Sustainable development		Hazard	Pillar 1: Knowledge				AI	ANN	landslide
David W.; Garmendia-Doval B.; King-Okoye M.	Artificial Intelligence Support to the Paradigm Shift from Reactive to Anticipatory Action in Humanitarian Responses	2023	10.1007/978-3-031-31268-7_9	https://www.scopus.com/inward/record.uri?eid=2-s2.0-85161695948&doi=10.1007%2f978-3-031-31268-7_9&partnerID=40&md5=0f60072016ba771140c8fc0947382c9f	Climate change impact factors, drought, food insecurity, exacerbate existing vulnerabilities, with security implications as often they generate opportunities for insurgence and complicate peacebuilding efforts. Humanitarian anticipatory action is an innovative approach which systematically links early warnings to actions designed to provide protection ahead of a hazard. Leveraging authors’ experi…	Anticipatory Action; Artificial Intelligence; Simulation		Vulnerability	Pillar 1: Knowledge	Nigeria			AI		drought
van den Ende M.P.A.; Ampuero J.-P.	Automated Seismic Source Characterization Using Deep Graph Neural Networks	2020	10.1029/2020GL088690	https://www.scopus.com/inward/record.uri?eid=2-s2.0-85090834842&doi=10.1029%2f2020GL088690&partnerID=40&md5=241db0ff316ae87b78faf81a4eb91d19	Most seismological analysis methods require knowledge of the geographic location of the stations comprising a seismic network. However, common machine learning tools used in seismology do not account for this spatial information, and so there is an underutilized potential for improving the performance of machine learning models. In this work, we propose a graph neural network (GNN) approach that …	earthquake source seismology; graphs; machine learning	All Open Access; Green Open Access	Hazard	Pillar 1: Knowledge	California, USA			machine learning	GNN	earthquake
Ganerød A.J.; Franch G.; Lindsay E.; Calovi M.	Automating global landslide detection with heterogeneous ensemble deep-learning classification	2024	10.1016/j.rsase.2024.101384	https://www.scopus.com/inward/record.uri?eid=2-s2.0-85208032795&doi=10.1016%2fj.rsase.2024.101384&partnerID=40&md5=0d7dd5221744f02c48ef84383e85cc93	With changing climatic conditions, we are already seeing an increase in extreme weather events and their secondary consequences, including landslides. Landslides threaten infrastructure, including roads, railways, buildings, and human life. Hazard-based spatial planning and early warning systems are cost-effective strategies to reduce the risk to society from landslides. However, these both rely …	Deep learning; Ensemble model; Global landslides; Rapid detection; Segmentation model	All Open Access; Green Open Access	Hazard	Pillar 1: Knowledge				deep learning	CNN	landslide
He Y.-H.; Chan P.-W.	Challenges in the Forecasting of Severe Typhoon Koinu in 2023	2024	10.3390/atmos15010031	https://www.scopus.com/inward/record.uri?eid=2-s2.0-85183922128&doi=10.3390%2fatmos15010031&partnerID=40&md5=e507ada47327913f8e10390bb0732731	Hong Kong was under the direct hit of Severe Typhoon Koinu (2314) on 8 and 9 October 2023, necessitating the issuance of the Increasing Gale or Storm Signal, No. 9. Koinu was a very challenging case for TC forecasting and warning services due to its compact size and erratic movement over the northern part of the South China Sea. This paper reviews the difficulties and challenges of the forecastin…	intensity; rainfall; track; tropical cyclone; wind	All Open Access; Gold Open Access; Green Open Access	Hazard	Pillar 1: Knowledge	Hong Kong	22.3506	114.185	AI		storm
Herin Shani S.; Nagappan G.	Cloud Burst Prediction System using Machine Learning	2024	10.1109/OTCON60325.2024.10687554	https://www.scopus.com/inward/record.uri?eid=2-s2.0-85206906549&doi=10.1109%2fOTCON60325.2024.10687554&partnerID=40&md5=0044962ee104ea32b707bc48de5ddede	This abstract presents an innovative approach that leverages the Gramian Angular Field (GAF) in conjunction with Convolutional Neural Networks (CNN) to improve the accuracy and reliability of cloudburst prediction systems. The utilization of GAF and CNN represents a breakthrough in modeling the complexities inherent in meteorological data. GAF, with its generative capabilities, constructs synthet…	Data-driven Prediction; Disaster Preparedness; Early Warning Systems; Enhanced Prediction Accuracy; Extreme Weather Forecasting; Machine Learning in Meteorology; Meteorological Data Analysis; Meteorological Image Analysis		Hazard	Pillar 1: Knowledge				machine learning	CNN	storm
La Fata A.; Amato F.; Bernardi M.; D'Andrea M.; Procopio R.; Fiori E.	Cloud-to-Ground lightning nowcasting using Machine Learning	2021	10.1109/ICLPandSIPDA54065.2021.9627428	https://www.scopus.com/inward/record.uri?eid=2-s2.0-85123855188&doi=10.1109%2fICLPandSIPDA54065.2021.9627428&partnerID=40&md5=6c1357e0d58ad25e8ebcd718ecaf0d5d	This paper discusses the use of Random Forest (RF), a popular Machine Learning (ML) algorithm, to perform spatially explicit nowcasting of cloud-to-ground lightning occurrence. An application to the Italian territory and the surrounding seas is then presented. Specifically, a dataset including eighteen geo-environmental features has been used to forecast 1-hour ahead lightning occurrence over a t…	Disaster Risk Management; Lightning; Machine Learning; Nowcasting; Random Forest		Hazard	Pillar 1: Knowledge				machine learning	Random Forest	storm
Wang H.; Wang H.	Comparison of CNN and CNN-LSTM Algorithms based on Earthquake Magnitude Estimation	2023	10.1109/CCDC58219.2023.10327649	https://www.scopus.com/inward/record.uri?eid=2-s2.0-85181803712&doi=10.1109%2fCCDC58219.2023.10327649&partnerID=40&md5=02c1d8663cccd4cf6c763d76adac24f5	After the earthquake, the rapid determination and estimation of earthquake magnitude is one of the most important tasks of the earthquake early warning system. In the model construction of magnitude determination, it is necessary to comprehensively consider the seismograph response time, the error of arrival time selection, and the inaccurate velocity model, which will lead to the incompleteness …	Convolution neural network(CNN); Deep learning; Earthquake magnitude determination; Long short-term memory(LSTM)		Hazard	Pillar 1: Knowledge				deep learning	CNN;ConvLSTM	earthquake
Guo Y.; Quan L.; Song L.; Liang H.	Construction of rapid early warning and comprehensive analysis models for urban waterlogging based on AutoML and comparison of the other three machine learning algorithms	2022	10.1016/j.jhydrol.2021.127367	https://www.scopus.com/inward/record.uri?eid=2-s2.0-85121966451&doi=10.1016%2fj.jhydrol.2021.127367&partnerID=40&md5=21c8ef36332c23dc43cb4480d83b825c	Urban waterlogging often causes urban disasters, and the rapid early warning and comprehensive analysis of the urban waterlogging can help disaster defenses. However, the warning of waterlogging through the monitoring data cannot give grid distribution and the forecast of hydrological models cannot ensure rapid early warning. To obtain a grid rapid early warning result for a region, like an urban…	Automatic machine learning algorithm based on genetic algorithms; BPDNN; CatBoost; Comprehensive analysis; Rapid early warning; Urban waterlogging; XGBoost		Hazard	Pillar 1: Knowledge	Tianjin, China	39.3033	117.416	machine learning	XGB	storm
Khattak G.R.; Khan G.M.; Yousaf S.	ConvEQ: Convolutional neural network for earthquake phase classification using short time frequency transform	2024	10.1016/j.cageo.2024.105624	https://www.scopus.com/inward/record.uri?eid=2-s2.0-85194472398&doi=10.1016%2fj.cageo.2024.105624&partnerID=40&md5=f03aa02c0f3c4a4e542de4dc73cbea73	We present ConvEQ as a tool for discriminating seismic phases, leveraging artificial intelligence technique (Convolutional Neural Network) for short-time Frequency Transform of the seismic signal. Timely detection of the vertical (P) wave from an earthquake can generate a warning several tens of precious seconds before the more destructive waves strike. We propose a train-for-each-station approac…	Artificial intelligence; Classification; Convolutional neural networks; Earthquake early warning systems; Seismology		Hazard	Pillar 1: Knowledge	Pakistan	30.3308	71.2475	AI	CNN	earthquake
Li B.; Fan L.; Jiang C.; Liao S.; Fang L.	CSESnet: A deep learning P-wave detection model based on UNet++ designed for China Seismic Experimental Site	2023	10.3389/feart.2022.1032839	https://www.scopus.com/inward/record.uri?eid=2-s2.0-85147098330&doi=10.3389%2ffeart.2022.1032839&partnerID=40&md5=82a65b236b6de2bef72ac2eff85bf2a8	Accurate detection of P-wave arrivals has important applications in real-time seismic data processing, such as earthquake monitoring and earthquake early warning. The Sichuan and Yunnan regions, where the China Seismic Experimental Site (CSES) is located, has frequent strong earthquakes and large amount small earthquakes, resulting in serious earthquake disasters. In this paper, we modify the UNe…	China Seismic Experimental Site (CSES); earthquake detection; earthquake early warning; phase picking; Unet++	All Open Access; Gold Open Access	Hazard	Pillar 1: Knowledge	Sichuan, China	35.0001	105	deep learning	CNN	earthquake
Ge Q.; Li J.; Lacasse S.; Sun H.; Liu Z.	Data-augmented landslide displacement prediction using generative adversarial network	2024	10.1016/j.jrmge.2024.01.003	https://www.scopus.com/inward/record.uri?eid=2-s2.0-85191294420&doi=10.1016%2fj.jrmge.2024.01.003&partnerID=40&md5=32cb8ab85ead6dc19d7462d75fe89909	Landslides are destructive natural disasters that cause catastrophic damage and loss of life worldwide. Accurately predicting landslide displacement enables effective early warning and risk management. However, the limited availability of on-site measurement data has been a substantial obstacle in developing data-driven models, such as state-of-the-art machine learning (ML) models. To address the…	Generative adversarial network (GAN); Landslide displacement prediction; Machine learning (ML); Three Gorges reservoir (TGR); Time series	All Open Access; Gold Open Access	Hazard	Pillar 1: Knowledge		41.1707	71.2372	machine learning	LSTM;GAN	landslide
Siek M.; Rafles A.	Data-Driven Modelling For Tsunami Forecasting Using Computational Intelligence	2022	10.1109/CyberneticsCom55287.2022.9865565	https://www.scopus.com/inward/record.uri?eid=2-s2.0-85138376669&doi=10.1109%2fCyberneticsCom55287.2022.9865565&partnerID=40&md5=bad233131c93fe01028c598694d3f8fb	Numerous tsunami disasters have happened in Indonesia as located across Ring of Fire, and it brings casualties to both the economy and welfare of the people in the event of their occurrence. Frequent tectonic earthquakes in the oceanic areas may lead to tsunami disasters that can cause significant damages to the infrastructures and people. Therefore, the development and implementation of a signif…	convolutional neural network; fast and accurate tsunami early warning system; machine learning algorithm; tsunami model forecast		Hazard	Pillar 1: Knowledge	Aceh, Indonesia	-2.48338	117.89	machine learning	CNN;ANN;LSTM	tsunami
Oddo P.C.; Bolten J.D.; Kumar S.V.; Cleary B.	Deep Convolutional LSTM for improved flash flood prediction	2024	10.3389/frwa.2024.1346104	https://www.scopus.com/inward/record.uri?eid=2-s2.0-85186559388&doi=10.3389%2ffrwa.2024.1346104&partnerID=40&md5=28b34d3e70802be0920aa3a9c5ee6072	Flooding remains one of the most devastating and costly natural disasters. As flooding events grow in frequency and intensity, it has become increasingly important to improve flood monitoring, prediction, and early warning systems. Recent efforts to improve flash flood forecasts using deep learning have shown promise, yet commonly-used techniques such as long short term memory (LSTM) models are u…	ConvLSTM; decision support systems; deep learning; flash flooding; neural network	All Open Access; Gold Open Access	Hazard	Pillar 1: Knowledge	Maryland, USA	47.0793	28.727	deep learning	LSTM	flood
Orland E.; Roering J.J.; Thomas M.A.; Mirus B.B.	Deep Learning as a Tool to Forecast Hydrologic Response for Landslide-Prone Hillslopes	2020	10.1029/2020GL088731	https://www.scopus.com/inward/record.uri?eid=2-s2.0-85089874012&doi=10.1029%2f2020GL088731&partnerID=40&md5=6fe1c093626157c9eea2f4c9dca5935b	Empirical thresholds for landslide warning systems have benefitted from the incorporation of soil-hydrologic monitoring data, but the mechanistic basis for their predictive capabilities is limited. Although physically based hydrologic models can accurately simulate changes in soil moisture and pore pressure that promote landslides, their utility is restricted by high computational costs and nonun…	deep learning; early warning; hydrology; landslide; LSTM; machine learning	All Open Access; Green Open Access	Hazard	Pillar 1: Knowledge	Oregon, USA	43.9793	-120.737	machine learning	LSTM	landslide
Shokouhi P.; Girkar V.; Rivière J.; Shreedharan S.; Marone C.; Giles C.L.; Kifer D.	Deep Learning Can Predict Laboratory Quakes From Active Source Seismic Data	2021	10.1029/2021GL093187	https://www.scopus.com/inward/record.uri?eid=2-s2.0-85108605378&doi=10.1029%2f2021GL093187&partnerID=40&md5=1e202301aed61cfce6c27f8109053b9f	Small changes in seismic wave properties foretell frictional failure in laboratory experiments and in some cases on seismic faults. Such precursors include systematic changes in wave velocity and amplitude throughout the seismic cycle. However, the relationships between wave features and shear stress are complex. Here, we use data from lab friction experiments that include continuous measurement …		All Open Access; Green Open Access	Hazard	Pillar 1: Knowledge				deep learning	XGB;LSTM;MLP	earthquake
Wibowo A.; Heliani L.S.; Pratama C.; Sahara D.P.; Widiyantoro S.; Ramdani D.; Fuady Bisri M.B.; Sudrajat A.; Wibowo S.T.; Purnama S.R.	Deep learning for real-time P-wave detection: A case study in Indonesia's earthquake early warning system	2024	10.1016/j.acags.2024.100194	https://www.scopus.com/inward/record.uri?eid=2-s2.0-85203300681&doi=10.1016%2fj.acags.2024.100194&partnerID=40&md5=d9260746af9de8ec85cdc082c19f70a4	Detecting seismic events in real-time for prompt alerts and responses is a challenging task that requires accurately capturing P-wave arrivals. This task becomes even more challenging in regions like Indonesia, where widely spaced seismic stations exist. The wide station spacing makes associating the seismic signals with specific even more difficult. This paper proposes a novel deep learning-base…	Deep learning; Earthquake early warning system; P-wave detection; Real-time	All Open Access; Gold Open Access	Hazard	Pillar 1: Knowledge	Indonesia	-2.48338	117.89	deep learning	CNN	earthquake
Panahi M.; Jaafari A.; Shirzadi A.; Shahabi H.; Rahmati O.; Omidvar E.; Lee S.; Bui D.T.	Deep learning neural networks for spatially explicit prediction of flash flood probability	2021	10.1016/j.gsf.2020.09.007	https://www.scopus.com/inward/record.uri?eid=2-s2.0-85100022720&doi=10.1016%2fj.gsf.2020.09.007&partnerID=40&md5=f76e57c0e296cb2d0859bbf243afd52c	Flood probability maps are essential for a range of applications, including land use planning and developing mitigation strategies and early warning systems. This study describes the potential application of two architectures of deep learning neural networks, namely convolutional neural networks (CNN) and recurrent neural networks (RNN), for spatially explicit prediction and mapping of flash floo…	Convolutional neural networks; GIS; Iran; Machine learning; Recurrent neural networks; Spatial modeling	All Open Access; Gold Open Access	Hazard	Pillar 1: Knowledge	the Golestan Province, Iran			deep learning	CNN;RNN	flood
Jiang H.; Zou Q.; Zhu Y.; Li Y.; Zhou B.; Zhou W.; Yao S.; Dai X.; Yao H.; Chen S.	Deep learning prediction of rainfall-driven debris flows considering the similar critical thresholds within comparable background conditions	2024	10.1016/j.envsoft.2024.106130	https://www.scopus.com/inward/record.uri?eid=2-s2.0-85197047514&doi=10.1016%2fj.envsoft.2024.106130&partnerID=40&md5=82dd612b28e2ffbf32e3137dfd52985c	Machine learning has been widely applied to predict the spatial or temporal likelihood of debris flows by leveraging its powerful capability to fit nonlinear features and uncover underlying patterns or rules in the complex formation mechanisms of debris flows. However, traditional approaches, including some current machine learning-based prediction models, still have limitations when used for deb…	Deep learning; Machine learning; Rainfall features; Rainfall-driven debris flow; Spatiotemporal prediction		Hazard	Pillar 1: Knowledge	Liangshan Prefecture, China	27.885	102.266	machine learning	XGB	storm
Fayaz M.; Qurashi J.A.	Deformation prediction and monitoring using real-time WSN and machine learning algorithms: A review	2024	10.1201/9781003500865-6	https://www.scopus.com/inward/record.uri?eid=2-s2.0-85200954783&doi=10.1201%2f9781003500865-6&partnerID=40&md5=f15ec3dbf0e7d5c0e6081897d2fcd2c9	This chapter focuses on the development of an Early Warning System (EWS) for landslides, which have become increasingly frequent due to changes in precipitation patterns worldwide. The chapter provides a comprehensive survey of various prediction methods and monitoring techniques used in EWS, with a particular emphasis on the need for accuracy, power efficiency, cost efficiency, and durability. W…			Hazard	Pillar 1: Knowledge				machine learning		landslide
Lagap U.; Ghaffarian S.	Digital post-disaster risk management twinning: A review and improved conceptual framework	2024	10.1016/j.ijdrr.2024.104629	https://www.scopus.com/inward/record.uri?eid=2-s2.0-85196968618&doi=10.1016%2fj.ijdrr.2024.104629&partnerID=40&md5=620bb3c95e6cea098bd5ce65920609e0	Digital Twins (DT) are the real-time virtual representation of systems, communities, cities, or even human beings with the substantial potential to revolutionize post-disaster risk management efforts and achieve resilient communities against the adverse effects of disasters. However, this potential remains largely unrecognized and poorly understood in disaster risk management. This study explores…	Artificial intelligence; Digital twins; Disaster response and recovery; Early warning; Machine learning; Post-disaster risk management; Remote sensing	All Open Access; Hybrid Gold Open Access	Hazard	Pillar 1: Knowledge				AI		storm
Núñez J.; Catalán P.A.; Valle C.; Zamora N.; Valderrama A.	Discriminating the occurrence of inundation in tsunami early warning with one-dimensional convolutional neural networks	2022	10.1038/s41598-022-13788-9	https://www.scopus.com/inward/record.uri?eid=2-s2.0-85132251084&doi=10.1038%2fs41598-022-13788-9&partnerID=40&md5=062d03249d554d8dad8a4e093c581dbd	Tsunamis are natural phenomena that, although occasional, can have large impacts on coastal environments and settlements, especially in terms of loss of life. An accurate, detailed and timely assessment of the hazard is essential as input for mitigation strategies both in the long term and during emergencies. This goal is compounded by the high computational cost of simulating an adequate number …		All Open Access; Gold Open Access	Hazard	Pillar 1: Knowledge	Chile			deep learning	CNN	tsunami
Salimi A.; Ghobrial T.; Samakosh J.M.; Bonakdari H.	Drought forecasting based on machine learning techniques	2024	10.1016/B978-0-443-13293-3.00009-9	https://www.scopus.com/inward/record.uri?eid=2-s2.0-85205394959&doi=10.1016%2fB978-0-443-13293-3.00009-9&partnerID=40&md5=10b1b391766393d5bc2000bef3a504fe	Drought, as a climatic hazard, has a significant impact on the environment and consequently on humans and other living beings. Since it is almost impossible to prevent this phenomenon in any region and condition, it is possible to predict the return period of drought in different regions by relying on statistics and minimizing its problems. Therefore, it is necessary to monitor and investigate th…	Agricultural drought; AI; Climate change; Drought; Hydrological drought; Meteorological drought; Socioeconomic drought		Impact	Pillar 1: Knowledge				machine learning		drought
Makinoshima F.; Oishi Y.; Yamazaki T.; Furumura T.; Imamura F.	Early forecasting of tsunami inundation from tsunami and geodetic observation data with convolutional neural networks	2021	10.1038/s41467-021-22348-0	https://www.scopus.com/inward/record.uri?eid=2-s2.0-85104479249&doi=10.1038%2fs41467-021-22348-0&partnerID=40&md5=66ef1f79116ec69f0fa96cad6e7e17a0	Rapid and accurate hazard forecasting is important for prompt evacuations and reducing casualties during natural disasters. In the decade since the 2011 Tohoku tsunami, various tsunami forecasting methods using real-time data have been proposed. However, rapid and accurate tsunami inundation forecasting in coastal areas remains challenging. Here, we propose a tsunami forecasting approach using co…		All Open Access; Gold Open Access; Green Open Access	Hazard	Pillar 1: Knowledge	Tohoku, Japan	39.1736	140.732	deep learning	CNN	tsunami
Maniatakis C.A.; Zacharenaki A.E.; Moraitis C.; Stavroulakis G.E.	Earthquake Early Warning Systems: A Review with Applications in Greece	2023		https://www.scopus.com/inward/record.uri?eid=2-s2.0-85153810039&partnerID=40&md5=35afd2169b7cce36d698b2739c97ed6c	Catastrophic earthquakes have always been a major threat affecting the world’s population and economy with the most disastrous consequences in urban areas. In order to tackle this phenomenon, scientists from the mid-19th century showed interest in finding ways to inform about a forthcoming earthquake event but only after 1960 did it find application with the evolution of technology. As a result o…	Earthquake Early Warning Systems (EEWS); neural networks; seismic waves; state-of-the-art		Hazard	Pillar 1: Knowledge	Greece	38.9954	21.9877	AI	ANN	earthquake
Münchmeyer J.; Bindi D.; Leser U.; Tilmann F.	Earthquake magnitude and location estimation from real time seismic waveforms with a transformer network	2021	10.1093/gji/ggab139	https://www.scopus.com/inward/record.uri?eid=2-s2.0-85108251978&doi=10.1093%2fgji%2fggab139&partnerID=40&md5=062d0641cb0032d11fc4b662a2b1fbff	Precise real time estimates of earthquake magnitude and location are essential for early warning and rapid response. While recently multiple deep learning approaches for fast assessment of earthquakes have been proposed, they usually rely on either seismic records from a single station or from a fixed set of seismic stations. Here we introduce a new model for real-time magnitude and location esti…	Earthquake early warning; fuzzy logic; Neural networks; Probability distributions	All Open Access; Green Open Access	Hazard	Pillar 1: Knowledge	Italy			deep learning	ANN;Fuzzy logic	earthquake
Nandy S.; Adhikari M.; Ray A.; Rai R.; Singh T.N.	Edge-Centric Intelligent Early Warning System for Residual Soil Stability Prediction in Slope	2024	10.1109/JIOT.2023.3293126	https://www.scopus.com/inward/record.uri?eid=2-s2.0-85164661047&doi=10.1109%2fJIOT.2023.3293126&partnerID=40&md5=1657be3acbea0a92ad3e0549cb2199fc	Different geospatial and geotechnical parameters change over time and can affect the residual soil stability on a slope. Thus, it is essential to analyze the stability of slopes continuously to identify the potential landslide sections. The stability of slopes is defined by the factor of safety (FOS). To track the immediate changes in soil stability, it is essential to monitor multiple environmen…	Data fusion; edge networks; factor of safety (FOS); Internet of Things (IoT); neural networks (NNs); soil slope stability		Hazard	Pillar 1: Knowledge				machine learning	ANN	landslide
Cofre A.; Marin M.; Pino O.V.; Galleguillos N.; Riquelme S.; Barrientos S.; Yoma N.B.	End-to-End LSTM-Based Earthquake Magnitude Estimation With a Single Station	2022	10.1109/LGRS.2022.3175108	https://www.scopus.com/inward/record.uri?eid=2-s2.0-85131278134&doi=10.1109%2fLGRS.2022.3175108&partnerID=40&md5=a93ffca2a719f96da6c2af5e1d5c06c3	In this letter, a method based on long short-term memory (LSTM) is presented to address the problem of earthquake magnitude estimation for earthquake early warning (EEW) and tsunami early warning (TW) purposes using a seismic station. An end-to-end-based scheme is adopted, and particular attention is paid to compute the magnitude of seismic events larger than M6 and reduce the effective time for …	Deep learning; earthquake magnitude estimation; engineered features; limited training data		Hazard	Pillar 1: Knowledge	Chile			deep learning	LSTM	earthquake
Kollam M.; Joshi A.	Enhanced seagull optimization for enhanced accuracy in CUDA-accelerated Levenberg–Marquardt backpropagation neural networks for earthquake forecasting	2024	10.3389/fbuil.2024.1392113	https://www.scopus.com/inward/record.uri?eid=2-s2.0-85205533244&doi=10.3389%2ffbuil.2024.1392113&partnerID=40&md5=d2f19319e8b8d1bc505612afd281d9c9	Hyperparameter tuning is crucial for enhancing the accuracy and reliability of artificial neural networks (ANNs). This study presents an optimization of the Levenberg–Marquardt backpropagation neural network (LM-BPNN) by integrating an improved seagull optimization algorithm (ISOA). The proposed ISOA-LM-BPNN model is designed to forecast earthquakes in the Caribbean region. The study further expl…	artificial intelligence neural network; CUDA; earthquake forecasting; GPU’s; Levenberg-Marquardt backpropagation; machine learning; seagull optimization	All Open Access; Gold Open Access	Hazard	Pillar 1: Knowledge	Caribbean	50.5823	6.29984	AI	ANN	earthquake
Yang S.-Y.; Jhong Y.-D.; Jhong B.-C.; Lin Y.-Y.	Enhancing Flooding Depth Forecasting Accuracy in an Urban Area Using a Novel Trend Forecasting Method	2024	10.1007/s11269-023-03725-4	https://www.scopus.com/inward/record.uri?eid=2-s2.0-85182243355&doi=10.1007%2fs11269-023-03725-4&partnerID=40&md5=f52cd81efeebe69767c33f17f8f6d143	Accurate flood runoff and water level predictions are crucial research topics due to their significance for early warning systems, particularly in improving peak flood level forecasts and reducing time lags. This study proposes a novel method, Trend Forecasting Method (TFM), to improve model accuracy and overcome the time lag problem due to data scarcity. The proposed method includes the followin…	BiLSTM; BPNN; Flooding depth; GRU; LSTM		Hazard	Pillar 1: Knowledge	Tainan City, Taiwan	5.56177	-0.192003	deep learning	LSTM	flood
Bharti S.; Pahwa P.; Gupta S.; Kumar A.	Enhancing sensing and prediction accuracy of earthquake using machine learning algorithms	2024	10.1201/9781032644752-32	https://www.scopus.com/inward/record.uri?eid=2-s2.0-85199172879&doi=10.1201%2f9781032644752-32&partnerID=40&md5=a0a3a233141e1a86a66d162881650a6a	Earthquakes pose significant risks to both human life and infrastructure. Accurate prediction can mitigate these risks. In this research, we analyze various Machine Learning (ML) algorithms to find the best earthquake prediction model. We use a diverse dataset of seismological, geological, and environmental variables, evaluating algorithms like Random Forests (RF), Support Vector Machines (SVM), …			Hazard	Pillar 1: Knowledge				machine learning	Random Forest;RNN;DT;SVM;GB	earthquake
Boughandjioua S.; Laouacheria F.; Azizi N.	Enhancing stormwater network overflow prediction: investigation of ensemble learning models	2024	10.1007/s11600-024-01407-2	https://www.scopus.com/inward/record.uri?eid=2-s2.0-85198098238&doi=10.1007%2fs11600-024-01407-2&partnerID=40&md5=131021be3053fa4e06a50780a2cf30e4	This study addresses the critical issue of urban flooding caused by stormwater network overflow, necessitating unified and efficient management measures to handle increasing water volumes and the effects of climate change. The proposed approach aims to improve the precision and efficiency of overflow rate predictions by investigating advanced machine learning algorithms, specifically ensemble met…	Ensemble learning models; Flooding; Machine learning; Mike + model; Overflow; Stormwater		Hazard	Pillar 1: Knowledge	Algeria			machine learning	Random Forest;GB	flood
Mihuleţ E.; Burcea S.; Mihai A.; Czibula G.	Enhancing the Performance of Quantitative Precipitation Estimation Using Ensemble of Machine Learning Models Applied on Weather Radar Data	2023	10.3390/atmos14010182	https://www.scopus.com/inward/record.uri?eid=2-s2.0-85179889420&doi=10.3390%2fatmos14010182&partnerID=40&md5=f962235a4d849a5bf5acf46341062e4a	Flash floods are a major weather-related risk, as they cause more than 5000 fatalities annually, according to the World Meteorological Organization. Quantitative Precipitation Estimation is a method used to approximate the rainfall over locations where direct field observations are not available. It represents one of the most valuable information employed by meteorologists and hydrologists for is…	ensemble learning; quantitative precipitation estimation; radar data; radar rainfall; stacking; supervised learning; Z-R relationship	All Open Access; Gold Open Access	Hazard	Pillar 1: Knowledge	Romania	45.9852	24.6859	machine learning	GAN	flood
Fankhauser K.; Macharia D.; Coyle J.; Kathuni S.; McNally A.; Slinski K.; Thomas E.	Estimating groundwater use and demand in arid Kenya through assimilation of satellite data and in-situ sensors with machine learning toward drought early action	2022	10.1016/j.scitotenv.2022.154453	https://www.scopus.com/inward/record.uri?eid=2-s2.0-85127322421&doi=10.1016%2fj.scitotenv.2022.154453&partnerID=40&md5=5d5a50c0725561b4eb8a14dfd1ef9096	Groundwater is an important source of water for people, livestock, and agriculture during drought in the Horn of Africa. In this work, areas of high groundwater use and demand in drought-prone Kenya were identified and forecasted prior to the dry season. Estimates of groundwater use were extended from a sentinel network of 69 in-situ sensored mechanical boreholes to the region with satellite data…	Drought; Early action; Early warning; Groundwater; Kenya; Machine learning; Remote sensing	All Open Access; Hybrid Gold Open Access	Hazard	Pillar 1: Knowledge	Kenya	1.44197	38.4314	machine learning	XGB;KNN;RF	drought
Byaruhanga N.; Kibirige D.; Gokool S.; Mkhonta G.	Evolution of Flood Prediction and Forecasting Models for Flood Early Warning Systems: A Scoping Review	2024	10.3390/w16131763	https://www.scopus.com/inward/record.uri?eid=2-s2.0-85198489768&doi=10.3390%2fw16131763&partnerID=40&md5=226de85381be4a857a35fe1360ec0ebf	Floods are recognised as one of the most destructive and costliest natural disasters in the world, which impact the lives and livelihoods of millions of people. To tackle the risks associated with flood disasters, there is a need to think beyond structural interventions for flood protection and move to more non-structural ones, such as flood early warning systems (FEWSs). Firstly, this study aime…	flood early warning system; flood forecasting; flood modelling; flood prediction; floods; hydraulic model; hydrologic model; machine learning	All Open Access; Gold Open Access	Hazard	Pillar 1: Knowledge				machine learning	ANN	flood
Hameed M.M.; Mohd Razali S.F.; Wan Mohtar W.H.M.; Yaseen Z.M.	Examining optimized machine learning models for accurate multi-month drought forecasting: A representative case study in the USA	2024	10.1007/s11356-024-34500-6	https://www.scopus.com/inward/record.uri?eid=2-s2.0-85201282022&doi=10.1007%2fs11356-024-34500-6&partnerID=40&md5=90e26ff8e5b65a02b3cf913d12d6b107	The Colorado River has experienced a significant streamflow reduction in recent decades due to climate change, resulting in pronounced hydrological droughts that pose challenges to the environment and human activities. However, current models struggle to accurately capture complex drought patterns, and their accuracy decreases as the lead time increases. Thus, determining the reliability of droug…	Global Multi-Criteria Decision Analysis; Hydrological drought; Multivariate standardized streamflow index; Regularized extreme learning machine; Warning systems		Hazard	Pillar 1: Knowledge	the Colorado River, USA	30.7481	-98.3983	machine learning	Random Forest;KNN	drought
Ghaffarian S.; Taghikhah F.R.; Maier H.R.	Explainable artificial intelligence in disaster risk management: Achievements and prospective futures	2023	10.1016/j.ijdrr.2023.104123	https://www.scopus.com/inward/record.uri?eid=2-s2.0-85178874420&doi=10.1016%2fj.ijdrr.2023.104123&partnerID=40&md5=840ee1dee04d50cb5db23d5f6613d65e	Disasters can have devastating impacts on communities and economies, underscoring the urgent need for effective strategic disaster risk management (DRM). Although Artificial Intelligence (AI) holds the potential to enhance DRM through improved decision-making processes, its inherent complexity and “black box” nature have led to a growing demand for Explainable AI (XAI) techniques. These technique…	Data-driven decision making; Hazard and disaster type; Interpretable artificial intelligence; Resilience building; Transparency	All Open Access; Hybrid Gold Open Access	Multi	Pillar 1: Knowledge				artificial intelligence	XAI	Multi-hazard
Ghaffarian S.; Taghikhah F.R.; Maier H.R.	Explainable artificial intelligence in disaster risk management: Achievements and prospective futures	2023	10.1016/j.ijdrr.2023.104123	https://www.scopus.com/inward/record.uri?eid=2-s2.0-85178874420&doi=10.1016%2fj.ijdrr.2023.104123&partnerID=40&md5=840ee1dee04d50cb5db23d5f6613d65e	Disasters can have devastating impacts on communities and economies, underscoring the urgent need for effective strategic disaster risk management (DRM). Although Artificial Intelligence (AI) holds the potential to enhance DRM through improved decision-making processes, its inherent complexity and “black box” nature have led to a growing demand for Explainable AI (XAI) techniques. These technique…	Data-driven decision making; Hazard and disaster type; Interpretable artificial intelligence; Resilience building; Transparency	All Open Access; Hybrid Gold Open Access	Hazard	Pillar 1: Knowledge				AI	XAI	wildfire
Xu M.; Ouyang Y.	Exploration of Flood Prediction in Watersheds Based on the Fusion Analysis of Remote Sensing Big Data with Multiple Physical Fields	2022	10.1155/2022/9422553	https://www.scopus.com/inward/record.uri?eid=2-s2.0-85135077565&doi=10.1155%2f2022%2f9422553&partnerID=40&md5=bb2cd7b0555c9c4e6b362219cd7b0ad5	It is well known that flooding brings great losses to people's production and life, just because it is unsuspected, is extremely extensive, and has high frequency. More than half of the people in China live in flood-prone areas, and their lives and properties are threatened. Flood risk assessment is one of the measures of flood management, and it is economically and socially important to assess f…		All Open Access; Gold Open Access	Hazard	Pillar 1: Knowledge	China	35.0001	105	deep learning	LSTM	flood
Rosi A.	Exploring the Use of Pattern Classification Approaches for the Recognition of Landslide-Triggering Rainfalls	2023	10.3390/su152015145	https://www.scopus.com/inward/record.uri?eid=2-s2.0-85199234592&doi=10.3390%2fsu152015145&partnerID=40&md5=96b4d9b0d9c39405d39324fddcb92ce8	Rainfall-triggered landslides are well-known natural hazards that pose significant risks, and lot of effort has been invested to reduce the risk associated with this type of phenomenon. One approach to reduce such risk is the establishment of landslide early warning systems (LEWSs). LEWSs are designated to proactively identify conditions favorable to the initiation of landslides. When dealing wit…	landslide; LEWS; LSTM; machine learning; rainfall	All Open Access; Gold Open Access	Hazard	Pillar 1: Knowledge	Italy	42.6384	12.6743	machine learning	LSTM	landslide
Cappelli F.; Tauro F.; Apollonio C.; Petroselli A.; Borgonovo E.; Volpi E.; Grimaldi S.	Feature importance measures for flood forecasting system design	2024	10.1080/02626667.2024.2321332	https://www.scopus.com/inward/record.uri?eid=2-s2.0-85188641297&doi=10.1080%2f02626667.2024.2321332&partnerID=40&md5=cc3355ee2ad376405ebce29af576a120	Effective proxy selection in hydrological processes is crucial in several applications. This study investigates the role of sub-basins in hydrological response, which remains unclear. Our focus is on exploring feature importance measures to identify influential sub-basins in a flood forecasting system. We use the Tiber River basin as a case study and employ a synthetic flood hydrograph dataset, c…	feature importance measures; flood forecasting system; interpretability; machine learning models; synthetic time series	All Open Access; Hybrid Gold Open Access	Hazard	Pillar 1: Knowledge	Tiber River	18.2884	-76.9755	machine learning		flood
Lara-Cueva R.A.; Benítez D.S.; Carrera E.V.; Ruiz M.; Rojo-Álvarez J.L.	Feature selection of seismic waveforms for long period event detection at Cotopaxi Volcano	2016	10.1016/j.jvolgeores.2016.02.022	https://www.scopus.com/inward/record.uri?eid=2-s2.0-84960145491&doi=10.1016%2fj.jvolgeores.2016.02.022&partnerID=40&md5=de3a70c79ef429707e1f1c3b8f51c063	Volcano Early Warning Systems (VEWS) have become a research topic in order to preserve human lives and material losses. In this setting, event detection criteria based on classification using machine learning techniques have proven useful, and a number of systems have been proposed in the literature. However, to the best of our knowledge, no comprehensive and principled study has been conducted t…	Feature extraction and selection; k-NN and decision trees; Machine learning; Seismic event detection; Volcano seismic classification		Hazard	Pillar 1: Knowledge	Ecuador	-1.33977	-79.3667	machine learning	DT;KNN	volcano
Bharath D.; Singh S.K.; Smriti S.; Arun A.	Flood Detection on Adverse Natural Conditions using CatBoost algorithm	2024	10.1109/ICCPCT61902.2024.10673168	https://www.scopus.com/inward/record.uri?eid=2-s2.0-85205555492&doi=10.1109%2fICCPCT61902.2024.10673168&partnerID=40&md5=742480054d874168ea2687d904c080b6	This study shows a good way to find floods when the weather is bad by using the CatBoost algorithm. It is very important to have accurate and quick tools for finding floods so that people, property, and the environment are safe from this huge danger. The CatBoost algorithm is used in this work to improve the accuracy of flood warning models. This algorithm is known for its ability to handle categ…	Adverse natural conditions; Algorithmic approach; CatBoost algorithm; Data-driven analysis; Early warning systems; Environmental monitoring; Flood detection; Flood-prone areas; Machine learning; Natural disaster response; Predictive modeling		Hazard	Pillar 1: Knowledge				machine learning		flood
Noymanee J.; Theeramunkong T.	Flood Forecasting with Machine Learning Technique on Hydrological Modeling	2019	10.1016/j.procs.2019.08.214	https://www.scopus.com/inward/record.uri?eid=2-s2.0-85074543718&doi=10.1016%2fj.procs.2019.08.214&partnerID=40&md5=8c397392b614fc7afb9b7725de03745d	Urban flooding is a major problem in Thailand. An essential countermeasure towards better flooding management is to forecast flood water levels in the real-time manner. Most existing early warning systems (EWS) in Thailand contain a lot of miscalculations when they face with real situations. Towards prediction improvement, this paper presents hydrological modeling augmented with alternative five …	Flood forecasting; Machine learning; Yom river	All Open Access; Gold Open Access	Hazard	Pillar 1: Knowledge	Thailand	14.8972	100.833	machine learning	ANN	flood
Ruidas D.; Pal S.C.; Saha A.; Roy P.; Pande C.B.; Islam A.R.M.T.; Islam A.	Flood hazard forecasting and management systems: A review of state-of-the-art modelling, management strategies and policy-practice gap	2024	10.1016/j.ijdrr.2024.104539	https://www.scopus.com/inward/record.uri?eid=2-s2.0-85192736142&doi=10.1016%2fj.ijdrr.2024.104539&partnerID=40&md5=dc2884679ff5c44e026528e8daba78bf	The effects of flood disasters on human society have now taken precedence in today's world; despite improvements in flood hazard and exposure models, there is still a shortage of knowledge regarding regional and temporal susceptibility patterns. Thus, building real-time flood prediction models for early warning to the public has become more popular over the years due to the frequent development o…	Deep learning; Flood hazard; Flood prediction; Hydro-geology; State-of-the-art model		Hazard	Pillar 1: Knowledge				deep learning		flood
Hanshika V.G.; Preethi S.; Sreemathy S.P.; Ezhillin Freeda S.	Flood Prediction Using Logistic Regression	2023	10.1109/ICCPCT58313.2023.10245832	https://www.scopus.com/inward/record.uri?eid=2-s2.0-85173839675&doi=10.1109%2fICCPCT58313.2023.10245832&partnerID=40&md5=8578c3926a7bbb38f7df0f5a870a90d2	Flood Prediction is crucial in mitigating its impact on human life, property, and the environment. This paper proposes a machine learning approach using Logistic Regression for flood prediction, which involves the usage of rainfall data to determine the probability of flood occurrence. By analyzing the average rainfall and training the model with the vast dataset, our model can generate more accu…	flood; logistic regression; mobile application; rainfall	All Open Access; Green Open Access	Hazard	Pillar 1: Knowledge	Tamil Nadu			machine learning	LR	flood
Hofmann J.; Schüttrumpf H.	Floodgan: Using deep adversarial learning to predict pluvial flooding in real time	2021	10.3390/w13162255	https://www.scopus.com/inward/record.uri?eid=2-s2.0-85113534613&doi=10.3390%2fw13162255&partnerID=40&md5=ee80c926deda419c432228b624fdf72b	Using machine learning for pluvial flood prediction tasks has gained growing attention in the past years. In particular, data-driven models using artificial neuronal networks show promising results, shortening the computation times of physically based simulations. However, recent approaches have used mainly conventional fully connected neural networks which were (a) restricted to spatially unifor…	Deep learning; Flood modelling; Generative adversarial networks; Machine learning; Real-time flood forecasting	All Open Access; Gold Open Access	Hazard	Pillar 1: Knowledge	Aachen, Germany	43.4715	10.6798	DL	GAN, CNN	flood
Ahmed S.M.	Food security early warning systems in Saudi Arabia	2024	10.1007/978-3-031-46704-2_12	https://www.scopus.com/inward/record.uri?eid=2-s2.0-85194991624&doi=10.1007%2f978-3-031-46704-2_12&partnerID=40&md5=62f8c6dcd84b86418c2d5d31bdf05028	Escalated climate Climate risks and calamities due to global warming Global warming and climate variability Climate variability made, long before then, the adoption Adoption of an early warning system Early warning system (EWS) a basic human right, which enables individuals, communities, governments Government , and organizations Organization to take adaptive measures Adaptive measures in due tim…	Early warning system models; Food security; Global warming; Kingdom of Saudi Arabia; Sustainability		Hazard	Pillar 1: Knowledge	Saudi Arabia	25.6243	42.3528	artificial intelligence	RF	disasters
Chauhan P.; Akiner M.E.; Shaw R.; Sain K.	Forecast future disasters using hydro-meteorological datasets in the Yamuna river basin, Western Himalaya: Using Markov Chain and LSTM approaches	2024	10.1016/j.aiig.2024.100069	https://www.scopus.com/inward/record.uri?eid=2-s2.0-85184570312&doi=10.1016%2fj.aiig.2024.100069&partnerID=40&md5=233a3e63d002fbdfff60d70be1ea2331	This research aim to evaluate hydro-meteorological data from the Yamuna River Basin, Uttarakhand, India, utilizing Extreme Value Distribution of Frequency Analysis and the Markov Chain Approach. This method assesses persistence and allows for combinatorial probability estimations such as initial and transitional probabilities. The hydrologic data was generated (in-situ) and received from Uttarakh…	Forecast disasters; Hydro-meteorological hazards; LSTM; Markov chain; Western Himalaya; Yamuna river basin	All Open Access; Hybrid Gold Open Access	Hazard	Pillar 1: Knowledge	Yamuna, Western Himalaya, India	27.1242	78.3696	AI	LSTM	flood
Borghi N.; Guariso G.; Sangiorgio M.	Forecasting Convective Storms Trajectory and Intensity by Neural Networks	2024	10.3390/forecast6020018	https://www.scopus.com/inward/record.uri?eid=2-s2.0-85197135210&doi=10.3390%2fforecast6020018&partnerID=40&md5=9fac200134acabaee4e95a7c4298055d	Convective storms represent a dangerous atmospheric phenomenon, particularly for the heavy and concentrated precipitation they can trigger. Given their high velocity and variability, their prediction is challenging, though it is crucial to issue reliable alarms. The paper presents a neural network approach to forecast the convective cell trajectory and intensity, using, as an example, a region in…	convective cells; multi-output neural network; radar reflectivity; storm positioning; weather forecasting	All Open Access; Gold Open Access	Hazard	Pillar 1: Knowledge	Italy	42.6384	12.6743	machine learning	FFNN	storm
Ozan Evkaya O.; Sevinç Kurnaz F.	Forecasting drought using neural network approaches with transformed time series data	2021	10.1080/02664763.2020.1867829	https://www.scopus.com/inward/record.uri?eid=2-s2.0-85098665415&doi=10.1080%2f02664763.2020.1867829&partnerID=40&md5=2c7ac6ba2d6fa2cfa44292c89ce9182d	Drought is one of the important and costliest disaster all over the world. With the accelerated progress of climate change, its frequency of occurrence and negative impacts are rapidly increasing. It is crucial to initiate and sustain an early warning system to monitor and predict the possible impacts of future droughts. Recently, with the rise of data driven models, various case studies are cond…	ANN; Drought index; machine learning; nonlinear auto-regressive; SPI; wavelet	All Open Access; Green Open Access	Hazard	Pillar 1: Knowledge	Marmara, Turkey	40.5886	28.4269	machine learning	ANN	drought
Gustin M.; McLeod R.S.; Lomas K.J.	Forecasting indoor temperatures during heatwaves using time series models	2018	10.1016/j.buildenv.2018.07.045	https://www.scopus.com/inward/record.uri?eid=2-s2.0-85051469381&doi=10.1016%2fj.buildenv.2018.07.045&partnerID=40&md5=f725f7254de3ba4880655dcb1fb1a852	Early prediction of impending high temperatures in buildings could play a vital role in reducing heat-related morbidity and mortality. A recursive, AutoRegressive time series model using eXogenous inputs (ARX) and a rolling forecasting origin has been developed to provide reliable short-term forecasts of the internal temperatures in dwellings during hot summer conditions, especially heatwaves. Th…	ARMAX model; ARX model; Black-box model; Machine learning; Overheating; Time series forecasting	All Open Access; Green Open Access; Hybrid Gold Open Access	Hazard	Pillar 1: Knowledge	UK			machine learning	AR	heatwave
Moradian S.; AghaKouchak A.; Gharbia S.; Broderick C.; Olbert A.I.	Forecasting of compound ocean-fluvial floods using machine learning	2024	10.1016/j.jenvman.2024.121295	https://www.scopus.com/inward/record.uri?eid=2-s2.0-85195678581&doi=10.1016%2fj.jenvman.2024.121295&partnerID=40&md5=5ccea06ae0a6be63721500fa4192c6f2	Flood modelling and forecasting can enhance our understanding of flood mechanisms and facilitate effective management of flood risk. Conventional flood hazard and risk assessments usually consider one driver at a time, whether it is ocean, fluvial or pluvial, without considering the compound nature of flood events. In this paper, we developed a novel approach for modelling and forecasting compoun…	Artificial intelligence; Compound hazards; Flood prediction; Fluvial-ocean flooding; Machine learning		Hazard	Pillar 1: Knowledge	Cork City, Ireland	51.8898	-8.46538	machine learning	SVM;ANN;GPR;DT;SVR;RBF	flood
Moradian S.; AghaKouchak A.; Gharbia S.; Broderick C.; Olbert A.I.	Forecasting of compound ocean-fluvial floods using machine learning	2024	10.1016/j.jenvman.2024.121295	https://www.scopus.com/inward/record.uri?eid=2-s2.0-85195678581&doi=10.1016%2fj.jenvman.2024.121295&partnerID=40&md5=5ccea06ae0a6be63721500fa4192c6f2	Flood modelling and forecasting can enhance our understanding of flood mechanisms and facilitate effective management of flood risk. Conventional flood hazard and risk assessments usually consider one driver at a time, whether it is ocean, fluvial or pluvial, without considering the compound nature of flood events. In this paper, we developed a novel approach for modelling and forecasting compoun…	Artificial intelligence; Compound hazards; Flood prediction; Fluvial-ocean flooding; Machine learning		Multi	Pillar 1: Knowledge	Cork City, Ireland	51.8898	-8.46538	machine learning	SVM;ANN;GPR;DT;SVR;RBF	Multi-hazard
William P.; Oyebode O.J.; Ramu G.; Lakhanpal S.; Gupta K.K.; Al-Jawahry H.M.	Framework for IOT Based Real-Time Monitoring System of Rainfall Water Level for Flood Prediction Using LSTM Network	2023	10.1109/ICPCSN58827.2023.00222	https://www.scopus.com/inward/record.uri?eid=2-s2.0-85175242817&doi=10.1109%2fICPCSN58827.2023.00222&partnerID=40&md5=5563b53d4e1c2048c8337dea21ce6c9b	Recent floods have consistently resulted in human casualties in addition to harm to the environment and the economy. People are less likely to be aware of oncoming floods since there is not a reliable early warning system. A deep learning algorithm is suggested in this study to forecast groundwater levels. Even with inadequate data, the model can nevertheless successfully fulfil the prediction ob…	CNN; Internet of Things (IoT); Long Short-Term Memory (LSTM); Water level		Hazard	Pillar 1: Knowledge				deep learning	ConvLSTM	flood
Saleh M.A.; Rasel H.M.; Ray B.	From data to decisions: Leveraging ML for improved river discharge forecasting in Bangladesh	2024	10.1016/j.wsee.2024.09.004	https://www.scopus.com/inward/record.uri?eid=2-s2.0-85205934224&doi=10.1016%2fj.wsee.2024.09.004&partnerID=40&md5=8eee3fab5f3b8538712088610ff53a66	River discharge forecasting stands at the forefront of environmental management, contributing significantly to sustainable development through its impact on flood prevention, water resource management, ecological conservation, and energy production. This study forecasted the annual river discharge forecasting in the Nilphamari district of Bangladesh, employing random forest (RF), support vector m…	Bangladesh; Forecasting; Machine Learning; Regression; River Discharge	All Open Access; Gold Open Access	Hazard	Pillar 1: Knowledge	Bangladesh	22.6836	89.5472	machine learning	Random Forest;SVM;GBR	flood
Nearing G.; Cohen D.; Dube V.; Gauch M.; Gilon O.; Harrigan S.; Hassidim A.; Klotz D.; Kratzert F.; Metzger A.; Nevo S.; Pappenberger F.; Prudhomme C.; Shalev G.; Shenzis S.; Tekalign T.Y.; Weitzner D.; Matias Y.	Global prediction of extreme floods in ungauged watersheds	2024	10.1038/s41586-024-07145-1	https://www.scopus.com/inward/record.uri?eid=2-s2.0-85188257066&doi=10.1038%2fs41586-024-07145-1&partnerID=40&md5=8398bfd02bfc39d42a2161b10778a518	Floods are one of the most common natural disasters, with a disproportionate impact in developing countries that often lack dense streamflow gauge networks1. Accurate and timely warnings are critical for mitigating flood risks2, but hydrological simulation models typically must be calibrated to long data records in each watershed. Here we show that artificial intelligence-based forecasting achiev…		All Open Access; Hybrid Gold Open Access	Hazard	Pillar 1: Knowledge				machine learning	LSTM	flood
Chen X.; Wang H.; Zhen F.; Lu Y.; Li J.; Xu Z.; Jiela Q.	Hail disaster recognition method based on artificial intelligence with Doppler radar data	2022	10.1117/1.JRS.16.014519	https://www.scopus.com/inward/record.uri?eid=2-s2.0-85128176799&doi=10.1117%2f1.JRS.16.014519&partnerID=40&md5=8a67cd74a43a3c80325b400ae7c60b90	Hail weather is a strong weather phenomenon produced by a system of severe convective weather. Furthermore, hail weather has the characteristics of short duration, strong locality, and great destructive capacity and is a type of disastrous weather. Therefore, the recognition and tracking of hail weather have always been significant research topics in the field of meteorology. Doppler weather rada…	artificial intelligence; hail weather; tracking		Hazard	Pillar 1: Knowledge				AI	CNN	storm
Abolafia-Rosenzweig R.; He C.; Chen F.; Ikeda K.; Schneider T.; Rasmussen R.	High Resolution Forecasting of Summer Drought in the Western United States	2023	10.1029/2022WR033734	https://www.scopus.com/inward/record.uri?eid=2-s2.0-85152568705&doi=10.1029%2f2022WR033734&partnerID=40&md5=74f9334329a56c48b4765c55d75b9ae7	Drought monitoring and forecasting systems are used in the United States (U.S.) to inform drought management decisions. Drought forecasting efforts have often been conducted and evaluated at coarse spatial resolutions (i.e., >10-km), which miss key local drought information at higher resolutions. Addressing the importance of forecasting drought at high resolutions, this study develops statistical…	drought; high resolution; hydrology; machine learning; seasonal forecasting; western United States	All Open Access; Hybrid Gold Open Access	Hazard	Pillar 1: Knowledge	the United States			machine learning	ANN	drought
Guéhenneux Y.; Gouhier M.	HOTVOLC: the official French satellite-based service for operational monitoring and early warning of volcanic ash plumes	2024	10.1007/s00445-024-01716-w	https://www.scopus.com/inward/record.uri?eid=2-s2.0-85187153509&doi=10.1007%2fs00445-024-01716-w&partnerID=40&md5=f48521a0d73c2e5ee6a795332913b937	Early detection of volcanic ash clouds is crucial to aviation safety and airspace surveillance. With the increase in air traffic and the frequency of volcanic eruptions, the need for effective warning procedures and improved detection methods has become obvious. The eruption of the Eyjafjallajökull volcano in 2010 showed that air traffic operations were severely disrupted and highlighted the impo…	HOTVOLC; MSG (Meteosat Second Generation); Risk; Satellite; VAAC; Volcanic ash; Volcanic clouds	All Open Access; Green Open Access	Hazard	Pillar 1: Knowledge		34.2331	-102.411	machine learning	DT	volcano
Zanchetta A.D.L.; Coulibaly P.	Hybrid Surrogate Model for Timely Prediction of Flash Flood Inundation Maps Caused by Rapid River Overflow	2022	10.3390/forecast4010007	https://www.scopus.com/inward/record.uri?eid=2-s2.0-85127501056&doi=10.3390%2fforecast4010007&partnerID=40&md5=9e81abac52b2a031d29b53555bc8f3fd	Timely generation of accurate and reliable forecasts of flash flood events is of paramount importance for flood early warning systems in urban areas. Although physically based models are able to provide realistic reproductions of fast-developing inundation maps in high resolutions, the high computational demand of such hydraulic models makes them difficult to be implemented as part of real-time f…	flash flood; flood inundation; machine learning; rapid flood forecasting; surrogate model	All Open Access; Gold Open Access	Hazard	Pillar 1: Knowledge	Toronto, Ontario, Canada	43.6535	-79.3839	machine learning	ANN	flood
Molina J.-L.; Espejo F.; Zazo S.; Molina M.-C.; Hamitouche M.; García-Aróstegui J.-L.	HydroPredicT_Extreme: A probabilistic method for the prediction of extremal high-flow hydrological events	2022	10.1016/j.jhydrol.2022.127929	https://www.scopus.com/inward/record.uri?eid=2-s2.0-85130808390&doi=10.1016%2fj.jhydrol.2022.127929&partnerID=40&md5=749a9b391c3b2a6c17be989362ebe053	Disastrous losses related to high-flow events have increased dramatically over the past decades largely due to an increase in flood-prone regions settlements and shift in hydrological trends largely due to Climate Change. To mitigate the societal impact of hydrological and hydraulic extremes, knowledge of the processes leading to these extreme events is vital. Hydrological modelling is one of the…	Bayesian causal modelling; Climate change; Events; Extremal hydrology; Floods; Prediction; Probability; Uncertainty	All Open Access; Hybrid Gold Open Access	Hazard	Pillar 1: Knowledge	Spain			AI	BCM	flood
Di Y.; Wang E.; Huang T.	Identification method for microseismic, acoustic emission and electromagnetic radiation interference signals of rock burst based on deep neural networks	2023	10.1016/j.ijrmms.2023.105541	https://www.scopus.com/inward/record.uri?eid=2-s2.0-85165398368&doi=10.1016%2fj.ijrmms.2023.105541&partnerID=40&md5=17c0af5790dee5e98282de2d7ab60aa3	Microseismic, acoustic emission, and electromagnetic radiation (MS, AE, and EMR) are promising methods for the monitoring and early warning of rock bursts. In the underground mining process, personnel activities and electromechanical equipment produce MS, AE, and EMR interference signals that affect the accuracy of MS, AE, and EMR monitoring. This study is aimed at overcoming the difficulties in …	Acoustic emission; Deep learning; Electromagnetic radiation; Interference identification; Microseismic; Rock burst		Hazard	Pillar 1: Knowledge				deep learning	CNN;RNN	storm
Phillips R.; Johnson K.A.; Barnes A.P.; Kjeldsen T.R.	Identifying the pathways of extreme rainfall in South Africa using storm trajectory analysis and unsupervised machine learning techniques	2024	10.2166/hydro.2023.261	https://www.scopus.com/inward/record.uri?eid=2-s2.0-85184608922&doi=10.2166%2fhydro.2023.261&partnerID=40&md5=bf2fbefd40855116a528da9ac3e48f8d	This study has utilised National Oceanic and Atmospheric Administration (NOAA) NCEP/NCAR Reanalysis 1 project meteorological data and the HYSPLIT model to extract the air parcel trajectories for selected historical extreme rainfall events in South Africa. The k-means unsupervised machine learning algorithm has been used to cluster the resulting trajectories, and from this, the spatial origin of m…	extreme rainfall; k-means clustering; South Africa; trajectories; unsupervised learning	All Open Access; Gold Open Access	Hazard	Pillar 1: Knowledge	South Africa	-28.8166	24.9916	machine learning	clustering	storm
Junior R.; Murti A.; Rahmawati D.	Implementation of Random Forest Classifier for Real-time Earthquake Detection System	2023	10.1109/IAICT59002.2023.10205761	https://www.scopus.com/inward/record.uri?eid=2-s2.0-85169476794&doi=10.1109%2fIAICT59002.2023.10205761&partnerID=40&md5=deb220c8b08e9093243276e6b73f8f75	An earthquake is one disaster that happened unpredictably and in some cases, it harms humanity. There are lots of research that studies earthquake vibrations using machine learning algorithms. However, implementing it in real-time application systems such as early warning systems is quite challenging due to the similarity of earthquake vibrations and non-earthquake vibrations (human activities an…	Earthquake; Earthquake detection system; Non-earthquake; Random Forest Classifier; Real-time application		Hazard	Pillar 1: Knowledge				machine learning	Random Forest	earthquake
Pham B.T.; Jaafari A.; Phong T.V.; Yen H.P.H.; Tuyen T.T.; Luong V.V.; Nguyen H.D.; Le H.V.; Foong L.K.	Improved flood susceptibility mapping using a best first decision tree integrated with ensemble learning techniques	2021	10.1016/j.gsf.2020.11.003	https://www.scopus.com/inward/record.uri?eid=2-s2.0-85098991308&doi=10.1016%2fj.gsf.2020.11.003&partnerID=40&md5=550e1467200d9a9575a40798fc99406e	Improving the accuracy of flood prediction and mapping is crucial for reducing damage resulting from flood events. In this study, we proposed and validated three ensemble models based on the Best First Decision Tree (BFT) and the Bagging (Bagging-BFT), Decorate (Bagging-BFT), and Random Subspace (RSS-BFT) ensemble learning techniques for an improved prediction of flood susceptibility in a spatial…	Ensemble learners; Hybrid modeling; Machine learning	All Open Access; Hybrid Gold Open Access	Hazard	Pillar 1: Knowledge	Vietnam	15.9267	107.965	machine learning	DT	flood
Wang H.; Xu L.; Xie X.; Zhang G.	Improvement of the seismic resilience of regional buildings: A multi-objective prediction model for earthquake early warning	2024	10.1016/j.soildyn.2024.108545	https://www.scopus.com/inward/record.uri?eid=2-s2.0-85185194847&doi=10.1016%2fj.soildyn.2024.108545&partnerID=40&md5=73ac12e67fdc1e2b6de72ce92963f03a	Earthquake early warning is one of the methods by which to improve structural resilience. However, uniform earthquake warning information is not highly targeted for regional buildings. Therefore, this work proposes a multi-objective earthquake warning process to provide more targeted earthquake avoidance measures for regional buildings. A multi-objective prediction model based on long short-term …	Earthquake early waning; Long short-term memory; Multi-objective prediction; Regional buildings; Risk avoidance measures		Hazard	Pillar 1: Knowledge	China	35.0001	105	AI	LSTM	earthquake
Tanguy M.; Eastman M.; Magee E.; Barker L.J.; Chitson T.; Ekkawatpanit C.; Goodwin D.; Hannaford J.; Holman I.; Pardthaisong L.; Parry S.; Rey Vicario D.; Visessri S.	Indicator-to-impact links to help improve agricultural drought preparedness in Thailand	2023	10.5194/nhess-23-2419-2023	https://www.scopus.com/inward/record.uri?eid=2-s2.0-85171338942&doi=10.5194%2fnhess-23-2419-2023&partnerID=40&md5=6bfa583fc28a6ffdc680e93d4be3307f	Droughts in Thailand are becoming more severe due to climate change. Developing a reliable drought monitoring and early warning system (DMEWS) is essential to strengthen a country's resilience to droughts. However, for a DMEWS to be valuable, the drought indicators provided to stakeholders must have relevance to tangible impacts on the ground. Here, we analyse drought indicator-to-impact relation…		All Open Access; Gold Open Access; Green Open Access	Hazard	Pillar 1: Knowledge	Thailand	14.8972	100.833	machine learning	Random Forest	drought
Rekoske J.M.; Gabriel A.-A.; May D.A.	Instantaneous Physics-Based Ground Motion Maps Using Reduced-Order Modeling	2023	10.1029/2023JB026975	https://www.scopus.com/inward/record.uri?eid=2-s2.0-85167924826&doi=10.1029%2f2023JB026975&partnerID=40&md5=f350b50d2f962bb88c06a260e42dd57f	Physics-based simulations of earthquake ground motion are useful to complement recorded ground motions. However, the computational expense of performing numerical simulations hinders their applicability to tasks that require real-time solutions or ensembles of solutions for different earthquake sources. To enable rapid physics-based solutions, we present a reduced-order modeling approach based on…	earthquake early warning; ground motion modeling; high-performance computing; machine learning; reduced-order model	All Open Access; Green Open Access	Hazard	Pillar 1: Knowledge	Chino Hills, USA	33.9927	-117.76	machine learning	Random Forest;RBF	earthquake
Mohamadiazar N.; Ebrahimian A.; Hosseiny H.	Integrating deep learning, satellite image processing, and spatial-temporal analysis for urban flood prediction	2024	10.1016/j.jhydrol.2024.131508	https://www.scopus.com/inward/record.uri?eid=2-s2.0-85196952438&doi=10.1016%2fj.jhydrol.2024.131508&partnerID=40&md5=c68aaeaaf77b36b60a418f49e3015ec2	Urban flooding is escalating worldwide due to the increasing impervious surfaces from urban developments and frequency of extreme rainfall events by climate change. Traditional flood extent prediction and mapping methods based on physical-based hydrological principles often face limitations due to model complexity and computational burden. In response to these challenges, there has been a notable…	Convolutional Neural Networks (CNN); Florida; Machine Learning; Near Real-Time Flood Mapping; Sentinel-1; U-Net		Hazard	Pillar 1: Knowledge	Miami-Dade County, Florida, USA	25.6364	-80.4989	machine learning	CNN	flood
Majstorović J.; Giffard-Roisin S.; Poli P.	Interpreting convolutional neural network decision for earthquake detection with feature map visualization, backward optimization and layer-wise relevance propagation methods	2023	10.1093/gji/ggac369	https://www.scopus.com/inward/record.uri?eid=2-s2.0-85144621114&doi=10.1093%2fgji%2fggac369&partnerID=40&md5=cc5f80566a28c09cb896f2bb5f07073b	In the recent years, the seismological community has adopted deep learning (DL) models for many diverse tasks such as discrimination and classification of seismic events, identification of P-and S-phase wave arrivals or earthquake early warning systems. Numerous models recently developed are showing high accuracy values, and it has been attested for several tasks that DL models perform better tha…	Computational seismology; Neural networks, fuzzy logic; Numerical modelling; Time-series analysis	All Open Access; Green Open Access	Hazard	Pillar 1: Knowledge	Italy			deep learning	CNN;Fuzzy logic	earthquake
Shameem Ansar A.; Sudha S.; Vinayagamoorthi S.; Menachery M.M.; Francis S.	Landslide Classification and Prediction of Debris Flow Using Machine Learning Models	2024	10.1080/03772063.2023.2217802	https://www.scopus.com/inward/record.uri?eid=2-s2.0-85160955914&doi=10.1080%2f03772063.2023.2217802&partnerID=40&md5=8c1875532a09618d93703de2c515ceac	Landslides are unpredictable and destructive calamities that motivated the development of early warning systems to alert people and save their lives and property. A novel two-layer architecture is proposed to classify and predict landslides and types. The research is carried out in the Idukki district, Kerala, India, covering an area of 4358 km2. Layer-1 uses topographical, hydrogeological, and m…	Classification; Debris flow; F1 score; Landslide susceptibility; Machine learning; Prediction		Hazard	Pillar 1: Knowledge	Idukki, Kerala, India	9.81548	76.9992	machine learning	Random Forest	landslide
Wang X.; Diao M.; Guo H.; Wang L.; Guo H.; Li D.	Landslide Deformation Prediction and Automatic Warning by Coupling Machine Learning and Physical Models	2024	10.1029/2023EA003238	https://www.scopus.com/inward/record.uri?eid=2-s2.0-85195442685&doi=10.1029%2f2023EA003238&partnerID=40&md5=c19b91a7778fc0f237a0f5dc455941a5	Automatic deformation forecast and warning of a catastrophic landslide can effectively avoid significant casualties and economic losses. However, currently it has not come to a comprehensive forecast framework covering all the deformation stages of a landslide. Moreover, landslide deformation prediction possesses high error and false alarm rates. This work suggests a novel integrated framework of…	automatic warning; graph convolutional network; in-situ monitoring; landslide prediction; Morgenstern-Price; remote sensing	All Open Access; Gold Open Access	Hazard	Pillar 1: Knowledge	China			machine learning	GNN	landslide
Khan H.; Ismail A.; Rashid A.S.A.	LANDSLIDE DETECTION AND MONITORING TECHNIQUES: A BIBLIOMETRIC ANALYSIS AND FUTURE DIRECTIONS	2024	10.55766/SUJST-2024-04-E03362	https://www.scopus.com/inward/record.uri?eid=2-s2.0-85209120429&doi=10.55766%2fSUJST-2024-04-E03362&partnerID=40&md5=31de38c9056d5ac3c1493db05e8197f7	The devastating consequences of landslides demand rigorous assessment and effective management strategies to minimise risks. In this context, landslide detection and monitoring are crucial in identifying potential hazards and implementing proactive mitigation measures. This study uses the Scopus database to present a bibliometric analysis of 1,112 peer-reviewed journal articles on landslide detec…	Bibliometric Analysis; In-Situ Monitoring; Landslide Detection; Landslide Monitoring; Remote Sensing		Hazard	Pillar 1: Knowledge		51.2087	89.2344	machine learning		landslide
Catani F.	Landslide detection by deep learning of non-nadiral and crowdsourced optical images	2021	10.1007/s10346-020-01513-4	https://www.scopus.com/inward/record.uri?eid=2-s2.0-85090202114&doi=10.1007%2fs10346-020-01513-4&partnerID=40&md5=3ee8453b70a18ce291d3835c5a16077a	The recent development of mobile surveying platforms and crowdsourced geoinformation has produced a huge amount of non-validated data that are now available for research and application. In the field of risk analysis, with particular reference to landslide hazard, images generated by autonomous platforms (such as UAVs, ground-based acquisition systems, satellite sensors) and pictures obtained fro…	Automated object recognition; Computer vision; Data mining; Landforms; UAV	All Open Access; Hybrid Gold Open Access	Hazard	Pillar 1: Knowledge				deep learning	CNN	landslide
Nava L.; Carraro E.; Reyes-Carmona C.; Puliero S.; Bhuyan K.; Rosi A.; Monserrat O.; Floris M.; Meena S.R.; Galve J.P.; Catani F.	Landslide displacement forecasting using deep learning and monitoring data across selected sites	2023	10.1007/s10346-023-02104-9	https://www.scopus.com/inward/record.uri?eid=2-s2.0-85163763206&doi=10.1007%2fs10346-023-02104-9&partnerID=40&md5=00f2416a1e63ebfbfc322985916ee165	Accurate early warning systems for landslides are a reliable risk-reduction strategy that may significantly reduce fatalities and economic losses. Several machine learning methods have been examined for this purpose, underlying deep learning (DL) models’ remarkable prediction capabilities. The long short-term memory (LSTM) and gated recurrent unit (GRU) algorithms are the sole DL model studied in…	Artificial intelligence; Landslide early warning; Landslide forecasting; Landslide hazard; Remote sensing	All Open Access; Hybrid Gold Open Access	Hazard	Pillar 1: Knowledge	China;Italy;Spain	31.5254	104.26	machine learning	CNN;LSTM;ConvLSTM;MLP;GRU	landslide
Jiang H.; Wang Y.; Guo Z.; Zhou H.; Wu J.; Li X.	Landslide Displacement Prediction Stacking Deep Learning Algorithms: A Case Study of Shengjibao Landslide in the Three Gorges Reservoir Area of China	2024	10.3390/w16213141	https://www.scopus.com/inward/record.uri?eid=2-s2.0-85208548881&doi=10.3390%2fw16213141&partnerID=40&md5=597d42e54bb96b7bdb1efb6489aa48c4	Computational models enable accurate, timely prediction of landslides based on the monitoring data on-site as the development of artificial intelligence technology. The most existing prediction methods focus on finding a single prediction algorithm with excellent performance or an integrated and efficient hyperparameter optimization algorithm with a highly accurate regression prediction algorithm…	algorithm integrated; landslide displacement prediction; Shengjibao landslide; sliding window method; stacking		Hazard	Pillar 1: Knowledge	Shengjibao, China			deep learning	RNN;LSTM	landslide
Shihabudheen K.V.; Peethambaran B.	Landslide displacement prediction technique using improved neuro-fuzzy system	2017	10.1007/s12517-017-3278-4	https://www.scopus.com/inward/record.uri?eid=2-s2.0-85035190605&doi=10.1007%2fs12517-017-3278-4&partnerID=40&md5=a4b0ffc0e72eb6bf3da43f85f78203c7	Landslides are one of the most destructive forms of natural hazards, which cause serious threat to life and properties. Landslide monitoring and perdition of future landslide behavior is an important aspect of disaster mitigation, as it helps to issue early warnings and adopt suitable control measures in time. This paper proposes a technique, landslide displacement prediction using recently propo…	EMD-ELANFIS model; Extreme learning machines (ELM); Hybrid prediction; Takagi-Sugeno-Kang systems		Hazard	Pillar 1: Knowledge	Baishuihe, China	31.5254	104.26	machine learning	Fuzzy logic	landslide
Guzzetti F.; Melillo M.; Mondini A.C.	Landslide predictions through combined rainfall threshold models	2024	10.1007/s10346-024-02340-7	https://www.scopus.com/inward/record.uri?eid=2-s2.0-85204187518&doi=10.1007%2fs10346-024-02340-7&partnerID=40&md5=c97a4e71015a644cd1a4dd5735478a2e	Based on a minimum amount of rainfall that when reached or exceeded can trigger landslides, rainfall thresholds are used to predict potential landslide occurrence and are essential parts of many landslide early warning systems. Despite the extensive literature on the definition and use of rainfall thresholds, little attention has been given to examining and comparing the mathematical methods that…	Landslide forecasting; Mathematical model; Rainfall thresholds; Thresholds’ combination		Hazard	Pillar 1: Knowledge	Italy	42.6384	12.6743	machine learning	BR	landslide
Qi T.; Meng X.; Zhao Y.	Landslide Susceptibility Assessment in Active Tectonic Areas Using Machine Learning Algorithms	2024	10.3390/rs16152724	https://www.scopus.com/inward/record.uri?eid=2-s2.0-85200887388&doi=10.3390%2frs16152724&partnerID=40&md5=7bdd0a0270665cb4e66249f96c33faaa	The eastern margin of the Tibetan Plateau is one of the regions with the most severe landslide disasters on a global scale. With the intensification of seismic activity around the Tibetan Plateau and the increase in extreme rainfall events, the prevention of landslide disasters in the region is facing serious challenges. This article selects the Bailong River Basin located in this region as the r…	active tectonic areas; Bailong River Basin; landslides; machine learning; susceptibility	All Open Access; Gold Open Access	Hazard	Pillar 1: Knowledge	the Tibetan Plateau, China			machine learning	XGB;KNN;RF;GNB;DT	landslide
Ge Q.; Li J.; Wang X.; Deng Y.; Zhang K.; Sun H.	LiteTransNet: An interpretable approach for landslide displacement prediction using transformer model with attention mechanism	2024	10.1016/j.enggeo.2024.107446	https://www.scopus.com/inward/record.uri?eid=2-s2.0-85185534014&doi=10.1016%2fj.enggeo.2024.107446&partnerID=40&md5=a0ac0b6388622b9102adb946d42e7dce	Accurate landslide displacement prediction is crucial for effective early warning systems to mitigate hazards. The importance of historical information varies with time during prediction due to the underlying landslide deformation mechanism. Despite advances in dynamic machine learning models like Long Short-Term Memory (LSTM) and Gated Recurrent Unit (GRU), they struggle to fully capture and int…	Attention mechanism; Interpretable machine learning; Landslide displacement prediction; Three gorges reservoir area; Transformer		Hazard	Pillar 1: Knowledge	China	35.0001	105	machine learning	LSTM	landslide
Lalika C.; Mujahid A.U.H.; James M.; Lalika M.C.S.	Machine learning algorithms for the prediction of drought conditions in the Wami River sub-catchment, Tanzania	2024	10.1016/j.ejrh.2024.101794	https://www.scopus.com/inward/record.uri?eid=2-s2.0-85191588848&doi=10.1016%2fj.ejrh.2024.101794&partnerID=40&md5=7b2b862944a0aa1d5a6779f0b6a94ca1	Study region: This study refers to the Wami river sub-catchments in Eastern Tanzania. Study Focus: The five-machine learning (ML) algorithms, including long short-term memory (LSTM), multivariate adaptive regression spline (MARS), support vector machine (SVM), extreme learning machine (ELM), and M5 Tree, were used to predict the most widely used drought index, the standard precipitation index (SP…	Drought; Machine learning; Prediction; Rainfall; Wami River sub-catchment	All Open Access; Gold Open Access	Hazard	Pillar 1: Knowledge	the Wami River, Tanzania			machine learning	LSTM;ELM;SVM;MARS	drought
Saviz Naeini S.; Snaiki R.	Machine Learning Approximation for Rapid Prediction of High-Dimensional Storm Surge and Wave Responses	2023	10.1007/978-3-031-34593-7_43	https://www.scopus.com/inward/record.uri?eid=2-s2.0-85171981488&doi=10.1007%2f978-3-031-34593-7_43&partnerID=40&md5=72205cfaaaaad0d70951f9e4e5e0bd79	Storm surge and waves are responsible for a substantial portion of the tropical and extratropical cyclones-induced damage in coastal areas of the USA and Canada. High-fidelity, numerical models can provide accurate simulation results of the water elevation, where a hydrodynamic model (e.g., ADCIRC) is coupled with a wave model (e.g., SWAN). However, they are computationally expensive, hence canno…	Deep autoencoder; Machine learning; Principal component analysis; Significant wave height; Storm surge		Hazard	Pillar 1: Knowledge	USA	39.7837	-100.446	machine learning	Random Forest;GBR	storm
Cesario E.; Giampá S.; Baglione E.; Cordrie L.; Selva J.; Talia D.	Machine Learning for Tsunami Waves Forecasting Using Regression Trees	2024	10.1016/j.bdr.2024.100452	https://www.scopus.com/inward/record.uri?eid=2-s2.0-85190548990&doi=10.1016%2fj.bdr.2024.100452&partnerID=40&md5=157bf0df188ce410c3dfe76964538859	After a seismic event, tsunami early warning systems (TEWSs) try to accurately forecast the maximum height of incident waves at specific target points in front of the coast, so that early warnings can be launched on locations where the impact of tsunami waves can be destructive to deliver aids in these locations in the immediate post-event management. The uncertainty on the forecast can be quanti…	Machine learning; Regression tree; Tsunami forecasting	All Open Access; Hybrid Gold Open Access	Hazard	Pillar 1: Knowledge	Zemmouri	36.7864	3.60122	machine learning	regression trees	tsunami
Linardos V.; Drakaki M.; Tzionas P.; Karnavas Y.L.	Machine Learning in Disaster Management: Recent Developments in Methods and Applications	2022	10.3390/make4020020	https://www.scopus.com/inward/record.uri?eid=2-s2.0-85137300809&doi=10.3390%2fmake4020020&partnerID=40&md5=cf8a1e8e389003f38739400d96b96c5f	Recent years include the world’s hottest year, while they have been marked mainly, besides the COVID-19 pandemic, by climate-related disasters, based on data collected by the Emergency Events Database (EM-DAT). Besides the human losses, disasters cause significant and often catastrophic socioeconomic impacts, including economic losses. Recent developments in artificial intelligence (AI) and espec…	applications in disaster management; deep learning; disaster management; machine learning; natural disasters	All Open Access; Gold Open Access; Green Open Access	Hazard	Pillar 1: Knowledge				machine learning	CNN;LSTM;SVM	disasters
Kong Q.; Trugman D.T.; Ross Z.E.; Bianco M.J.; Meade B.J.; Gerstoft P.	Machine learning in seismology: Turning data into insights	2019	10.1785/0220180259	https://www.scopus.com/inward/record.uri?eid=2-s2.0-85062922821&doi=10.1785%2f0220180259&partnerID=40&md5=f7331bca449dde6dcc33c19bf111fa34	This article provides an overview of current applications of machine learning (ML) in seismology. ML techniques are becoming increasingly widespread in seismology, with applications ranging from identifying unseen signals and patterns to extracting features that might improve our physical understanding. The survey of the applications in seismology presented here serves as a catalyst for further u…		All Open Access; Green Open Access	Hazard	Pillar 1: Knowledge				machine learning		earthquake
Pyayt A.L.; Mokhov I.I.; Lang B.; Krzhizhanovskaya V.V.; Meijer R.J.	Machine learning methods for environmental monitoring and flood protection	2011		https://www.scopus.com/inward/record.uri?eid=2-s2.0-84855234853&partnerID=40&md5=814b7c030afbf65683ba8e034c42e81b	More and more natural disasters are happening every year: floods, earthquakes, volcanic eruptions, etc. In order to reduce the risk of possible damages, governments all around the world are investing into development of Early Warning Systems (EWS) for environmental applications. The most important task of the EWS is identification of the onset of critical situations affecting environment and popu…	Early warning system; Flood protection; Intelligent environmental monitoring; Machine learning		Hazard	Pillar 1: Knowledge	Amsterdam, the Netherlands			artificial intelligence	k-means;RBF	flood
Singh V.; Tyagi S.	Machine learning models for prediction of landslides in the Himalayas	2024	10.4018/979-8-3693-3362-4.ch009	https://www.scopus.com/inward/record.uri?eid=2-s2.0-85194443857&doi=10.4018%2f979-8-3693-3362-4.ch009&partnerID=40&md5=a6019039273698cfe4a6848e5d87d6f7	The Himalayan region, characterized by its steep terrain and geological complexities, stands vulnerable to the persistent threat of landslides, particularly exacerbated during the monsoon season. The susceptibility to landslides in this region arises from a convergence of factors, including the region's high seismic activity, diverse geological formations, intense monsoonal precipitation, and rap…			Hazard	Pillar 1: Knowledge	Himalayas	27.9857	86.9163	machine learning		landslide
Fuso F.; Crocetti L.; Ravanelli M.; Soja B.	Machine learning-based detection of TEC signatures related to earthquakes and tsunamis: the 2015 Illapel case study	2024	10.1007/s10291-024-01649-z	https://www.scopus.com/inward/record.uri?eid=2-s2.0-85190886032&doi=10.1007%2fs10291-024-01649-z&partnerID=40&md5=c89b1b6c9aca191c2102aa1ef2b0016a	Earthquakes and tsunamis can trigger acoustic and gravity waves that could reach the ionosphere, generating electron density disturbances, known as traveling ionospheric disturbances. These perturbations can be investigated as variations in ionospheric total electron content (TEC) estimated through global navigation satellite systems (GNSS) receivers. The VARION (Variometric Approach for Real-Tim…	GNSS Ionospheric Seismology; Machine learning; Tsunami early warning systems; VARION algorithm; XGBoost	All Open Access; Hybrid Gold Open Access	Hazard	Pillar 1: Knowledge	Illapel, Chile	-31.6327	-71.1683	machine learning	Random Forest;XGB	earthquake
Majhi S.K.; Hossain S.S.; Padhi T.	MFOFLANN: moth flame optimized functional link artificial neural network for prediction of earthquake magnitude	2020	10.1007/s12530-019-09293-6	https://www.scopus.com/inward/record.uri?eid=2-s2.0-85069734829&doi=10.1007%2fs12530-019-09293-6&partnerID=40&md5=339a9e8cb473447e1d947e1127c3f690	It is true that the world today suffers greatly from the modernization by humans however the natural disasters in no way do less harm. In the wake of this threat, there is a need of prediction of earthquake magnitude beforehand so as to determine the severity of the disaster and create an early warning system to avoid any casualty as far as possible. To curb the menace of earthquakes, there have …	FLANN; Gradient descent; Least squares; Moth-flame Optimization; Neural network; Regression		Hazard	Pillar 1: Knowledge	the united states	47.8288	-122.599	AI	GAN;ANN	earthquake
Madhushani C.; Dananjaya K.; Ekanayake I.U.; Meddage D.P.P.; Kantamaneni K.; Rathnayake U.	Modeling streamflow in non-gauged watersheds with sparse data considering physiographic, dynamic climate, and anthropogenic factors using explainable soft computing techniques	2024	10.1016/j.jhydrol.2024.130846	https://www.scopus.com/inward/record.uri?eid=2-s2.0-85184840680&doi=10.1016%2fj.jhydrol.2024.130846&partnerID=40&md5=98fa7073c872cdab8e42df3105dfebac	Streamflow forecasting is essential for effective water resource planning and early warning systems. Streamflow and related parameters are often characterized by uncertainties and complex behaviors. Recent studies have turned to machine learning (ML) to predict streamflow. However, many of these methods have overlooked the interpretability and causality of their predictions, which undermine the c…	Artificial intelligence; Machine learning; Neural network; Streamflow		Hazard	Pillar 1: Knowledge	Wyoming, USA			machine learning	CNN;XGB;XAI	flood
Magrì S.; Solimano M.; Delogu F.; Del Giudice T.; Quagliati M.; Cicoria M.; Silvestro F.	Modelling rainfall-induced landslides at a regional scale, a machine learning based approach	2024	10.1007/s10346-023-02173-w	https://www.scopus.com/inward/record.uri?eid=2-s2.0-85177778029&doi=10.1007%2fs10346-023-02173-w&partnerID=40&md5=4593fe6816158c1f6782895976b48ab8	In Italy, rainfall represents the most common triggering factor for landslides; thus, many Italian Regional Departments of Civil Protection are setting up warning systems based on rainfall recordings. Common methods are mainly based on empirical relationships that provide the rainfall thresholds above which the occurrence of landslide phenomena is likely to be expected. In recent years, the use o…	Early warning system; Machine learning; Regression curve; Shallow landslides	All Open Access; Hybrid Gold Open Access	Hazard	Pillar 1: Knowledge	Liguria, Italy	42.6384	12.6743	machine learning	KRLS	landslide
You B.; Qin J.; Xu Y.; Liu Y.; Wu Y.; Pan S.	Multi-Modal Lightweight Deep Learning Model for Typhoon Prediction	2023	10.1145/3637494.3637514	https://www.scopus.com/inward/record.uri?eid=2-s2.0-85185538133&doi=10.1145%2f3637494.3637514&partnerID=40&md5=ef57ab99cfdc8c0eed3ac54a48c4880c	This research proposes a multimodal deep learning model (VIT-DBN) to enhance typhoon forecasting capabilities. Traditional machine learning methods relying on unimodal data have limited risk assessment accuracy. Meanwhile, overlooking temporal signals hinders deep learning approaches. The VIT-DBN model assimilates diverse data modalities to confer a comprehensive understanding of typhoon dynamics…	deep learning; green artificial intelligence; Multi-modal learning		Hazard	Pillar 1: Knowledge		43.2332	24.3581	deep learning	DBN	storm
Yu C.; Wang Z.	Multimodal Social Sensing for the Spatio-Temporal Evolution and Assessment of Nature Disasters	2024	10.3390/s24185889	https://www.scopus.com/inward/record.uri?eid=2-s2.0-85205261903&doi=10.3390%2fs24185889&partnerID=40&md5=42518b7523c0e687a80c9049ee4b0be8	Social sensing, using humans as sensors to collect disaster data, has emerged as a timely, cost-effective, and reliable data source. However, research has focused on the textual data. With advances in information technology, multimodal data such as images and videos are now shared on media platforms, aiding in-depth analysis of social sensing systems. This study proposed an analytical framework t…	disaster management; multimodal deep learning; social sensing; spatiotemporal analysis	All Open Access; Gold Open Access	Hazard	Pillar 1: Knowledge	Guangdong, China	23.1358	113.198	machine learning	LLM;NLP	storm
Chiang Y.-J.; Chin T.-L.; Chen D.-Y.	Neural Network-Based Strong Motion Prediction for On-Site Earthquake Early Warning	2022	10.3390/s22030704	https://www.scopus.com/inward/record.uri?eid=2-s2.0-85122852620&doi=10.3390%2fs22030704&partnerID=40&md5=1227a0dd19b252a058da319405e664eb	Developing on-site earthquake early warning systems has been a challenging problem because of time limitations and the amount of information that can be collected before the warning needs to be issued. A potential solution that could prevent severe disasters is to predict the potential strong motion using the initial P-wave signal and provide warnings before serious ground shaking starts. In prac…	Earthquake early warning; Ground motion prediction; Neural network	All Open Access; Gold Open Access; Green Open Access	Hazard	Pillar 1: Knowledge	Taiwan	23.5983	120.835	AI	ANN	earthquake
Pasche O.C.; Engelke S.	NEURAL NETWORKS FOR EXTREME QUANTILE REGRESSION WITH AN APPLICATION TO FORECASTING OF FLOOD RISK	2024	10.1214/24-AOAS1907	https://www.scopus.com/inward/record.uri?eid=2-s2.0-85209085226&doi=10.1214%2f24-AOAS1907&partnerID=40&md5=f41dc87922196182b07d33dc0a64b54c	Risk assessment for extreme events requires accurate estimation of high quantiles that go beyond the range of historical observations. When the risk depends on the values of observed predictors, regression techniques are used to interpolate in the predictor space. We propose the EQRN model that combines tools from neural networks and extreme value theory into a method capable of extrapolation in …	Extreme value theory; generalized Pareto distribution; machine learning; prediction; recurrent neural network	All Open Access; Green Open Access	Hazard	Pillar 1: Knowledge				machine learning	RNN	flood
Song J.; Zhu J.; Wang Y.; Li S.	On-site alert-level earthquake early warning using machine-learning-based prediction equations	2022	10.1093/gji/ggac220	https://www.scopus.com/inward/record.uri?eid=2-s2.0-85134474280&doi=10.1093%2fgji%2fggac220&partnerID=40&md5=e98aeb641b6b27e148cb482304ac2b90	To rapidly and accurately provide alerts at target sites near the epicentre, we develop an on-site alert-level earthquake early warning (EEW) strategy involving P-wave signals and machine-learning-based prediction equations. These prediction equations are established for magnitude estimation and peak ground velocity (PGV) prediction accounting for multiple feature inputs and the support vector ma…	Earthquake early warning; Earthquake ground motions; Earthquake hazards; Earthquake source observations		Hazard	Pillar 1: Knowledge	Japan	36.5748	139.239	machine learning	SVM	earthquake
Khan I.; Kwon Y.-W.	P-Detector: Real-Time P-Wave Detection in a Seismic Waveform Recorded on a Low-Cost MEMS Accelerometer Using Deep Learning	2022	10.1109/LGRS.2022.3161017	https://www.scopus.com/inward/record.uri?eid=2-s2.0-85127029113&doi=10.1109%2fLGRS.2022.3161017&partnerID=40&md5=7b95b3aaf8d8a6e139a8bb461ceee7ef	Recently, the Internet of Things (IoT) systems have been widely used for earthquake detection because of the easy construction of a dense seismic network, communication capabilities, and low cost of sensors. However, when utilizing MEMS sensors as seismic sensors, earthquake detection capabilities are often affected by various types of noises because such sensors are installed in heterogeneous en…	Acceleration; deep learning (DL); earthquake early warning; P-wave		Hazard	Pillar 1: Knowledge	South Korea	36.6384	127.696	deep learning		earthquake
Nugroho H.A.; Subiantoro A.; Kusumoputro B.	Performance Analysis of Ensemble Deep Learning NARX System for Estimating the Earthquake Occurrences in the Subduction Zone of Java Island	2023	10.14716/ijtech.v14i7.6702	https://www.scopus.com/inward/record.uri?eid=2-s2.0-85179984812&doi=10.14716%2fijtech.v14i7.6702&partnerID=40&md5=1bbb3b310ef97c76dbe5f4119d86d564	Earthquake is a natural hazard causing significant damage and loss of lives. In recent years, there has been a growing interest in the development of earthquake early warning system, using machine learning methods. One of the promising method is the use of Neural Network-Based Nonlinear AutoRegressive with eXogenous inputs (NN-based NARX) system, which has gained attention for the potential to im…	Deep learning; Earthquake; Ensemble; NARX neural network; Subduction	All Open Access; Gold Open Access	Hazard	Pillar 1: Knowledge	Bali, Indonesia,			deep learning	ANN	earthquake
Suman; Chhabra A.	Performance Analysis of Machine Learning Algorithms for Landslide Prediction	2023	10.1007/978-981-99-3250-4_18	https://www.scopus.com/inward/record.uri?eid=2-s2.0-85172206029&doi=10.1007%2f978-981-99-3250-4_18&partnerID=40&md5=47abc40bf0976d50ad4e3a3d2d1a28d5	Disasters often led to economic and human losses. Early predictions corresponding to disaster can allow administration to take preventive and precautionary measures. Landslides are common and uncertain disasters that can occur due to disturbance in normal slope stability. Landslides often accompany earthquakes, rain, or eruptions. This research performed a performance analysis study on famous mac…	ARIMA; Energy efficiency; Fog computing; K-means clustering; Landslide prediction; PCA		Hazard	Pillar 1: Knowledge				machine learning	AR;KNN	landslide
Kavitha C.; Sheik Jamsheer Basha T.; Gnanadesigan V.	Predicting Earthquake Measurements using Deep Learning	2023	10.1109/ICONSTEM56934.2023.10142552	https://www.scopus.com/inward/record.uri?eid=2-s2.0-85163146536&doi=10.1109%2fICONSTEM56934.2023.10142552&partnerID=40&md5=26a46543b42a184dbff27c5bb9da4683	In order to prevent loss of life during an earthquake that the 3S-AE-CNN model can provide an innovative approach to predicting earthquake parameters quickly and accurately, which can be very useful for early warning systems to prevent earthquake-related deaths and damages. It is impressive that the model can determine earthquake size and location just three seconds after the P-wave begins, using…	Deep Learning; Internet of Things; Location; Predict Earthquake		Hazard	Pillar 1: Knowledge				deep learning	CNN	earthquake
Devi C.M.; Gobinath A.; Priya S.P.; Reshmika K.S.; Sivakarthi G.	Predicting natural disasters with AI and machine learning	2024	10.4018/979-8-3693-3362-4.ch015	https://www.scopus.com/inward/record.uri?eid=2-s2.0-85194454440&doi=10.4018%2f979-8-3693-3362-4.ch015&partnerID=40&md5=e625128eac22edb4e4f12ab24bd05bfb	Amidst the continually changing climate and the rise in natural disasters, it is crucial to strengthen resilience against these calamities. This chapter explores the dynamic intersection of machine learning and natural disasters, revealing how advanced technologies reshape disaster management. In the face of escalating challenges posed by earthquakes, floods, and wildfires, machine learning emerg…			Vulnerability	Pillar 1: Knowledge				AI		disasters
Yao Y.; Yang X.; Lai S.H.; Chin R.J.	Predicting tsunami-like solitary wave run-up over fringing reefs using the multi-layer perceptron neural network	2021	10.1007/s11069-021-04597-w	https://www.scopus.com/inward/record.uri?eid=2-s2.0-85100635320&doi=10.1007%2fs11069-021-04597-w&partnerID=40&md5=2eb72cf0c58c8a9cd452da33d3e473f8	Modeling of tsunami wave interaction with coral reefs to date focuses mainly on the process-based numerical models. In this study, an alternative machine learning technique based on the multi-layer perceptron neural network (MLP-NN) is introduced to predict the tsunami-like solitary wave run-up over fringing reefs. Two hydrodynamic forcings (incident wave height, reef-flat water level) and four r…	Artificial neural network; Coral reef; solitary wave; Tsunami hazard; Wave run-up		Hazard	Pillar 1: Knowledge		50.4112	16.4569	machine learning	MLP	tsunami
Su T.; Liu D.; Cui X.; Dou X.; Lei B.; Cheng X.; Yuan M.; Chen R.	Prediction of DEDI index for meteorological drought with the VMD-CBiLSTM hybrid model	2024	10.1016/j.jhydrol.2024.131805	https://www.scopus.com/inward/record.uri?eid=2-s2.0-85201308288&doi=10.1016%2fj.jhydrol.2024.131805&partnerID=40&md5=cce749099393908196550c01a47fa57a	Drought can cause great harm and loss, so accurate and efficient drought prediction has certain research significance. In previous studies, a single machine learning model is often used to predict the factors related to drought, such as precipitation and temperature, to indirectly explain the influence degree of drought, but the overall prediction accuracy is low, which can not fully and effectiv…	Drought prediction; LSTM; Mixed model; VMD; VMD-CBiLSTM		Hazard	Pillar 1: Knowledge	China			machine learning	CNN;LSTM	drought
Nanda A.M.; Lone F.A.; Ahmed P.	Prediction of rainfall-induced landslide using machine learning models along highway Bandipora to Gurez road, India	2024	10.1007/s11069-024-06405-7	https://www.scopus.com/inward/record.uri?eid=2-s2.0-85185920525&doi=10.1007%2fs11069-024-06405-7&partnerID=40&md5=9ba87850672a043c1c0334322ab44a19	The present study attempts to explore the efficacy of machine learning models in landslide predictions caused by rainfall events along highway from Bandipora to Gurez, J&K, India. Random forest (RF) and logistic regression (LR) models were employed to find the optimal parameters for targeted feature, i.e., landslide prediction. These models were evaluated for accuracy using the receiver operating…	Area under curve; False-negative rate; Machine learning models; Rainfall triggered		Hazard	Pillar 1: Knowledge	Bandipora, India	34.4232	74.636	machine learning	Random Forest	landslide
Sayad Y.O.; Mousannif H.; Al Moatassime H.	Predictive modeling of wildfires: A new dataset and machine learning approach	2019	10.1016/j.firesaf.2019.01.006	https://www.scopus.com/inward/record.uri?eid=2-s2.0-85061025001&doi=10.1016%2fj.firesaf.2019.01.006&partnerID=40&md5=6b0bb8eba615ad47e6a54920df50c829	Wildfires, whether natural or caused by humans, are considered among the most dangerous and devastating disasters around the world. Their complexity comes from the fact that they are hard to predict, hard to extinguish and cause enormous financial losses. To address this issue, many research efforts have been conducted in order to monitor, predict and prevent wildfires using several Artificial In…	Artificial intelligence; Big data; Data mining; Machine learning; Remote sensing; Wildfire prediction	All Open Access; Bronze Open Access	Hazard	Pillar 1: Knowledge	Canada			machine learning	SVM;ANN	wildfire
Abbasi A.; Dillon R.; Raghav Rao H.; Liu Sheng O.R.	Preparedness and Response in the Century of Disasters: Overview of Information Systems Research Frontiers	2024	10.1287/isre.2024.intro.v35.n2	https://www.scopus.com/inward/record.uri?eid=2-s2.0-85199523142&doi=10.1287%2fisre.2024.intro.v35.n2&partnerID=40&md5=65ca409107fdf09de982454d84751c17	“The Century of Disasters” refers to the increased frequency, complexity, and magnitude of natural and man-made disasters witnessed in the 21st century: the impact of such disasters is exacerbated by infrastructure vulnerabilities, population growth/urbanization, and a challenging policy landscape. Technology-enabled disaster management (TDM) has an important role to play in the Century of Disast…	information systems research; preparedness; technology-enabled disaster management		Vulnerability	Pillar 1: Knowledge				AI		disasters
Seo J.Y.; Lee S.-I.	Probabilistic Evaluation of Drought Propagation Using Satellite Data and Deep Learning Model: From Precipitation to Soil Moisture and Groundwater	2023	10.1109/JSTARS.2023.3290685	https://www.scopus.com/inward/record.uri?eid=2-s2.0-85163474545&doi=10.1109%2fJSTARS.2023.3290685&partnerID=40&md5=ed01374adb4c1ed75e2acf2a7dcc746d	The frequency of drought events has increased with climate change, making it vital to monitor and predict the response to drought. In particular, the relationship among meteorological, agricultural, and groundwater droughts needs to be characterized under different drought conditions. In this study, a probabilistic framework was developed for analyzing the spatio-temporal propagation of droughts …	Deep learning; groundwater drought; probability; propagation; satellite	All Open Access; Gold Open Access	Hazard	Pillar 1: Knowledge	South Korea	36.6384	127.696	deep learning	ConvLSTM	drought
Zanchetta A.D.L.; Coulibaly P.	Probabilistic Forecasts of Flood Inundation Maps Using Surrogate Models	2022	10.3390/geosciences12110426	https://www.scopus.com/inward/record.uri?eid=2-s2.0-85149568669&doi=10.3390%2fgeosciences12110426&partnerID=40&md5=eafdfea419cc58abd67c4d3878272a8a	The use of data-driven surrogate models to produce deterministic flood inundation maps in a timely manner has been investigated and proposed as an additional component for flood early warning systems. This study explores the potential of such surrogate models to forecast multiple inundation maps in order to generate probabilistic outputs and assesses the impact of including quantitative precipita…	ensemble forecasting; flash flood; flood inundation; machine learning; rapid flood forecasting; surrogate model	All Open Access; Gold Open Access	Hazard	Pillar 1: Knowledge	Ontario, Canada			machine learning	ANN	flood
Amatya P.; Kirschbaum D.; Stanley T.	Rainfall-induced landslide inventories for Lower Mekong based on Planet imagery and a semi-automatic mapping method	2022	10.1002/gdj3.145	https://www.scopus.com/inward/record.uri?eid=2-s2.0-85122634395&doi=10.1002%2fgdj3.145&partnerID=40&md5=cef1f6c0b7660c41d78c24497953987d	Fatal landslides occur every year during the rainy season (June–November) in the Lower Mekong Region (LMR). There is an urgent need to develop a landslide early warning system in the LMR. In collaboration with the Asian Disasters Preparedness Center and NASA’s SERVIR Programme, we are regionalizing the global Landslide Hazard Assessment System for Situational Awareness model for the LMR (LHASA-Me…	landslides; Lower Mekong Region; object-based image analysis; SALaD; SALaD-CD; SERVIR-Mekong	All Open Access; Gold Open Access; Green Open Access	Hazard	Pillar 1: Knowledge	Lower Mekong;Vietnam;Myanmar;Thailand;Laos	52.4262	10.7904	machine learning	RF	landslide
Kuradusenge M.; Kumaran S.; Zennaro M.	Rainfall-induced landslide prediction using machine learning models: The case of ngororero district, rwanda	2020	10.3390/ijerph17114147	https://www.scopus.com/inward/record.uri?eid=2-s2.0-85086383538&doi=10.3390%2fijerph17114147&partnerID=40&md5=c2fb98742da1845755131bc3ba2d7122	Landslides fall under natural, unpredictable and most distractive disasters. Hence, early warning systems of such disasters can alert people and save lives. Some of the recent early warning models make use of Internet of Things to monitor the environmental parameters to predict the disasters. Some other models use machine learning techniques (MLT) to analyse rainfall data along with some internal…	Antecedent rainfall; Landslide; Logistic regression; Prediction; Rainfall; Random forest	All Open Access; Gold Open Access; Green Open Access	Hazard	Pillar 1: Knowledge	Ngororero, Rwanda	-1.90354	29.5717	machine learning	Random Forest	landslide
Zhao S.; Xu Y.; Luo Z.; Liu J.; Song J.; Li S.; Panl G.	Rapid Earthquake Magnitude Estimation Using Deep Learning	2022	10.1109/IJCNN55064.2022.9892141	https://www.scopus.com/inward/record.uri?eid=2-s2.0-85140784781&doi=10.1109%2fIJCNN55064.2022.9892141&partnerID=40&md5=97c99f3004fec6dabe101b98e9101533	Earthquake magnitude estimation is one of the critical parts of earthquake early warning systems. It uses the first few seconds of a waveform recorded by an earthquake detection station, which is required to be rapid and accurate. In this paper, we propose a novel framework to estimate magnitude integrated with deep learning, consisting of feature stage and regression stage. In the feature stage,…	Earthquake; hybrid features; magnitude estimation		Hazard	Pillar 1: Knowledge	Sichuan province, China	30.5	102.5	deep learning	ANN	earthquake
Naeini S.S.; Snaiki R.	Rapid Prediction of Storm Wave Run-Up Using a Hybrid Physics-Informed Machine Learning	2024	10.1007/978-3-031-61519-1_13	https://www.scopus.com/inward/record.uri?eid=2-s2.0-85207660323&doi=10.1007%2f978-3-031-61519-1_13&partnerID=40&md5=b99b613a50eafffcb434f8e3df4deab3	Storm-induced wave run-up is responsible for wave overtopping, beach erosion, and flooding. Therefore, it is crucial to simulate such events, especially during hurricanes and nor’easters. Low-fidelity phase-averaged models are often preferred and used for the prediction of wave run-up due to their computational efficiency. However, phase-resolving numerical models have shown great accuracy in pre…	Machine learning; Wave run-up; XBeach		Hazard	Pillar 1: Knowledge				machine learning	ANN	storm
Hop F.J.; Linneman R.; Schnitzler B.; Bomers A.; Booij M.J.	Real time probabilistic inundation forecasts using a LSTM neural network	2024	10.1016/j.jhydrol.2024.131082	https://www.scopus.com/inward/record.uri?eid=2-s2.0-85189509661&doi=10.1016%2fj.jhydrol.2024.131082&partnerID=40&md5=39ff835b6534518cc21ef70baafb7cc2	Probabilistic inundation forecasts that consider the uncertainty in rainfall predictions are crucial for flood early warning systems to effectively manage and reduce potential risks posed by pluvial flood events. Timely generation of such forecasts is challenging with physically-based numerical models due to computational demands. In contrast, data-driven models have a relatively low computationa…	Deep learning; LSTM neural network; Pluvial flood; Probabilistic inundation forecast; Real time forecasting	All Open Access; Hybrid Gold Open Access	Hazard	Pillar 1: Knowledge	Utrecht, the Netherlands			deep learning	LSTM	flood
Hou B.; Zhou Y.; Li S.; Wei Y.; Song J.	Real-time earthquake magnitude estimation via a deep learning network based on waveform and text mixed modal	2024	10.1186/s40623-024-02005-8	https://www.scopus.com/inward/record.uri?eid=2-s2.0-85190528381&doi=10.1186%2fs40623-024-02005-8&partnerID=40&md5=5f39c1014a5fdb6767ff563610d7e3c6	Rapid and accurate earthquake magnitude estimations are essential for earthquake early warning (EEW) systems. The distance information between the seismometers and the earthquake hypocenter can be important to the magnitude estimation. We designed a deep-learning, multiple-seismometer-based magnitude estimation method using three heterogeneous multimodalities: three-component acceleration seismog…	Deep learning; Earthquake early warning; Magnitude estimation; Multiple seismometers; Real time	All Open Access; Gold Open Access	Hazard	Pillar 1: Knowledge	Japan			deep learning	CNN;LSTM	earthquake
Amini A.; Dolatshahi M.; Kerachian R.	Real-time rainfall and runoff prediction by integrating BC-MODWT and automatically-tuned DNNs: Comparing different deep learning models	2024	10.1016/j.jhydrol.2024.130804	https://www.scopus.com/inward/record.uri?eid=2-s2.0-85184060020&doi=10.1016%2fj.jhydrol.2024.130804&partnerID=40&md5=db879ade081c35012cc001407528d74f	The development of reliable rainfall and runoff prediction models holds significant importance in the domains of flood forecasting, early warning systems, and sustainable water resources planning and management. This research successfully enhances the accuracy of rainfall and runoff predictions by integrating the BC-MODWT (boundary-corrected maximal overlap discrete wavelet transform) preprocessi…	Boundary-Corrected Maximal Overlap Discrete Wavelet Transform; Deep learning; Hyperparameter tuning; Rainfall and runoff prediction; Tehran city		Hazard	Pillar 1: Knowledge	Tehran, Iran	35.6893	51.3896	deep learning	CNN;ConvLSTM	flood
Murshed R.U.; Noshin K.; Zakaria Md.A.; Uddin Md.F.; Amin A.F.M.S.; Ali M.E.	Real-Time Seismic Intensity Prediction Using Self-Supervised Contrastive GNN for Earthquake Early Warning	2024	10.1109/TGRS.2024.3373643	https://www.scopus.com/inward/record.uri?eid=2-s2.0-85187353837&doi=10.1109%2fTGRS.2024.3373643&partnerID=40&md5=dcb1bbc4481dae184455ebac3fd66138	Seismic intensity prediction from early or initial seismic waves received by a few seismic stations can enhance earthquake early warning systems (EEWSs), particularly in ground motion-based approaches like propagation of local undamped motion (PLUM). While many operational EEWSs currently utilize point-source-based models that estimate the warning area based on magnitude and distance measures, di…	Contrastive learning; earthquake early warning (EEW); graph neural network (GNN); seismic intensity prediction	All Open Access; Green Open Access	Hazard	Pillar 1: Knowledge				deep learning	GNN	earthquake
Kusumo B.S.; Heryana A.; Nugraheni E.; Rozie A.F.; Setiadi B.	Recognizing Human Activities and Earthquake Vibration from Smartphone Accelerometers using LSTM Algorithm	2018	10.1109/IC3INA.2018.8629514	https://www.scopus.com/inward/record.uri?eid=2-s2.0-85062879838&doi=10.1109%2fIC3INA.2018.8629514&partnerID=40&md5=abb603e0391efa4da778c22719430fbf	Nowadays, most smartphones are equipped with accelerometer sensor, which can be used to record acceleration caused by movements or vibration. It opens the opportunity to use them as a personal earthquake early warning system where people can use their smartphone to detect the incoming earthquake. However, to avoid false alarm, we must be able to recognize the source of sensor acceleration. One of…	Accelerometer; Earthquake; LSTM; Smartphone		Hazard	Pillar 1: Knowledge				machine learning	LSTM	earthquake
Wang Y.V.; Kim S.H.; Lyu G.; Lee C.-L.; Lee G.; Min K.-H.; Kafatos M.C.	Relative Importance of Radar Variables for Nowcasting Heavy Rainfall: A Machine Learning Approach	2023	10.1109/TGRS.2022.3231125	https://www.scopus.com/inward/record.uri?eid=2-s2.0-85146244548&doi=10.1109%2fTGRS.2022.3231125&partnerID=40&md5=1f93372bba734061abc8a1ffbaec770d	Highly short-term forecasting, or nowcasting, of heavy rainfall due to rapidly evolving mesoscale convective systems (MCSs) is particularly challenging for traditional numerical weather prediction (NWP) models. To overcome such a challenge, a growing number of studies have shown significant advantages of using machine learning (ML) modeling techniques with remote sensing data, especially weather …	Artificial neural network (ANN); convolutional neural network (CNN); deep learning; dual-polarimetric weather radar; early warning; flash flood; hydrometeorological hazard; Lasso; mesoscale convective system (MCS); permutation importance; random forest; remote sensing; storm; support vector regression (SVR)	All Open Access; Hybrid Gold Open Access	Hazard	Pillar 1: Knowledge	Korea			machine learning	CNN;ANN;RF;SVR	storm
Wang Z.; Chen B.; Liu W.	Research on waterlogging early warning system based on adaptive urban flooding model	2023	10.1109/ICFEICT59519.2023.00059	https://www.scopus.com/inward/record.uri?eid=2-s2.0-85172162933&doi=10.1109%2fICFEICT59519.2023.00059&partnerID=40&md5=1e19a20408a74b5f736e5e37475a588f	In recent years, with the global climate change, intra-urban rainstorms are frequent. The backward means of urban waterlogging prevention and control do not match with the high-speed urbanization process, bringing serious waterlogging disasters to major cities in China. The current mainstream urban flooding early warning system is an integrated system integrating various information technologies …	convolutional neural network; deep learning; gated recurrent unit; Urban flooding; urban stormwater model		Hazard	Pillar 1: Knowledge	China	35.0001	105	deep learning	CNN	flood
Liu J.; Lee J.; Zhou R.	Review of big-data and AI application in typhoon-related disaster risk early warning in Typhoon Committee region	2023	10.1016/j.tcrr.2023.12.004	https://www.scopus.com/inward/record.uri?eid=2-s2.0-85183114057&doi=10.1016%2fj.tcrr.2023.12.004&partnerID=40&md5=2047dc5850eaf4c7e5d4a527d14242c6	ESCAP/WMO Typhoon Committee Members are directly or indirectly affected by typhoons every year. Members have accumulated rich experiences dealing with typhoons' negative impact and developed the technologies and measures on typhoon-related disaster risk forecasting and early warning in various ways to reduce the damage caused by typhoon. However, it is still facing many difficulties and challenge…	Big data and artificial intelligence; Forecasting and early warning; Typhoon-related disaster risk	All Open Access	Hazard	Pillar 1: Knowledge	Japan;China;Philippines;Korea;USA			AI		storm
Thirugnanam H.; Uhlemann S.; Reghunadh R.; Ramesh M.V.; Rangan V.P.	Review of Landslide Monitoring Techniques With IoT Integration Opportunities	2022	10.1109/JSTARS.2022.3183684	https://www.scopus.com/inward/record.uri?eid=2-s2.0-85132615635&doi=10.1109%2fJSTARS.2022.3183684&partnerID=40&md5=7d4cc1f0c594b8ace2581f17194c9785	With the advancements of technology in the era of Big Data and artificial intelligence, Internet of Things (IoT) has a major role for the purpose of monitoring natural disasters like landslides. Landslides are a catastrophic disaster worldwide that alter from terrain to terrain. In the pursuit of saving communities that are endangered by landslides, many monitoring techniques are practiced. This …	Internet of things (IoT); landslide; landslide monitoring technique; sensing platforms	All Open Access; Gold Open Access	Hazard	Pillar 1: Knowledge				machine learning		landslide
Zhou R.; Seong Y.; Liu J.	Review of the development of hydrological data quality control in Typhoon Committee Members	2024	10.1016/j.tcrr.2024.06.003	https://www.scopus.com/inward/record.uri?eid=2-s2.0-85196964481&doi=10.1016%2fj.tcrr.2024.06.003&partnerID=40&md5=b4cc53b9aa33b6d90d7df12a1b57595e	Nowadays, with the continual development of the science and technology applied in data observation, monitoring and collection, human has more and more means and channels to obtain various data, consequently, the amount of collected and stored data is also getting bigger and bigger. In recent years, hydro-meteorological data have multiplied in some Typhoon Committee (TC) Members. Data-based advanc…	Hydro-meteorological data; Quality control; Review	All Open Access; Gold Open Access	Impact	Pillar 1: Knowledge	China;Japan;Malaysia;Philippines;Republic of Korea	35.0001	105	AI		storm
Selva Jeba G.; Chitra P.	River flood prediction through flow level modeling using multi-attention encoder-decoder-based TCN with filter-wrapper feature selection	2024	10.1007/s12145-024-01446-9	https://www.scopus.com/inward/record.uri?eid=2-s2.0-85201645300&doi=10.1007%2fs12145-024-01446-9&partnerID=40&md5=ad9e41598fecc8d3640b951a0d2ab7c1	Floods, among the most destructive climate-induced natural disasters, necessitate effective prediction models for early warning systems. The proposed Multi-Attention Encoder-Decoder-based Temporal Convolutional Network (MA-TCN-ED) prediction model combines the strengths of the Temporal Convolutional Network (TCN), Multi-Attention (MA) mechanism, and Encoder-Decoder (ED) architecture along with fi…	Attention mechanism; Deep learning; Encoder-decoder; Environmental modeling; Feature selection; Flood prediction		Hazard	Pillar 1: Knowledge	Meenachil, Kerala, India	9.62634	76.4896	deep learning	TCN	flood
Fu J.-C.; Huang H.-Y.; Jang J.-H.; Huang P.-H.	River Stage Forecasting Using Multiple Additive Regression Trees	2019	10.1007/s11269-019-02357-x	https://www.scopus.com/inward/record.uri?eid=2-s2.0-85075387034&doi=10.1007%2fs11269-019-02357-x&partnerID=40&md5=dec1fe07cf0f7ff08f8dbeb0abda1fea	Accurate real-time forecasts of river stages can serve as a reference for flood evacuation to minimize losses and casualties. Machine learning has been widely used for river stage forecasting because of its simple modeling and quick computation. However, many machine learning models have drawbacks such as excessive learning time, difficult evaluation of input variables, and lack of explanatory ca…	Early warning; Flash flood; Machine learning; Real-time; River stage forecast		Hazard	Pillar 1: Knowledge	the Bazhang River, Taiwan			machine learning	regression trees	flood
Li J.; Wang Z.; Wu X.; Xu C.-Y.; Guo S.; Chen X.; Zhang Z.	Robust Meteorological Drought Prediction Using Antecedent SST Fluctuations and Machine Learning	2021	10.1029/2020WR029413	https://www.scopus.com/inward/record.uri?eid=2-s2.0-85113352922&doi=10.1029%2f2020WR029413&partnerID=40&md5=c0cab8a760865fcfaf58fc740fcf5905	While reliable drought prediction is fundamental for drought mitigation and water resources management, it is still a challenge to develop robust drought prediction models due to complex local hydro-climatic conditions and various predictors. Sea surface temperature (SST) is considered as the fundamental predictor to develop drought prediction models. However, traditional models usually extract S…	antecedent SST fluctuation; machine learning; meteorological drought; prediction; SPEI	All Open Access; Green Open Access	Hazard	Pillar 1: Knowledge	Colorado, USA;Danube;Pearl River, China;South Africa	38.7252	-105.608	machine learning	Random Forest;SVM;ELM	drought
Wu J.; Wang Z.; Dong J.; Cui X.; Tao S.; Chen X.	Robust Runoff Prediction With Explainable Artificial Intelligence and Meteorological Variables From Deep Learning Ensemble Model	2023	10.1029/2023WR035676	https://www.scopus.com/inward/record.uri?eid=2-s2.0-85171615483&doi=10.1029%2f2023WR035676&partnerID=40&md5=231d3f522e989f803e6d9d63e5de179a	Accurate runoff forecasting plays a vital role in issuing timely flood warnings. Whereas, previous research has primarily focused on historical runoff and precipitation variability while disregarding other factors' influence. Additionally, the prediction process of most machine learning models is opaque, resulting in low interpretability of model predictions. Hence, this study develops an ensembl…	bidirectional gated recurrent unit; extreme learning machine; relief algorithm; runoff prediction; time-varying filtered empirical modal decomposition; variance inflation factor		Hazard	Pillar 1: Knowledge				machine learning	Random Forest	flood
Ren T.; Liu X.; Chen H.; Dimirovski G.M.; Meng F.; Wang P.; Zhong Z.; Ma Y.	Seismic severity estimation using convolutional neural network for earthquake early warning	2023	10.1093/gji/ggad137	https://www.scopus.com/inward/record.uri?eid=2-s2.0-85160004098&doi=10.1093%2fgji%2fggad137&partnerID=40&md5=f53b57a24ca17a2682f742f5008cfa25	In this study, magnitude estimation in earthquake early warning (EEW) systems is seen as a classification problem: the single-channel waveform, starting from the P-wave onset and lasting 4 s, is given in the input, and earthquake severity (medium and large earthquakes: local magnitude (ML) ≥ 5; small earthquakes: ML < 5) is the classification result. The convolutional neural network (CNN) is prop…	Asia; Earthquake early warning; Machine learning		Hazard	Pillar 1: Knowledge	Tangshan, China	35.0001	105	machine learning	CNN	earthquake
Sutanto S.J.; Van Der Weert M.; Blauhut V.; Van Lanen H.A.J.	Skill of large-scale seasonal drought impact forecasts	2020	10.5194/nhess-20-1595-2020	https://www.scopus.com/inward/record.uri?eid=2-s2.0-85088690828&doi=10.5194%2fnhess-20-1595-2020&partnerID=40&md5=318a86101549885e2de02626fa00adf1	Forecasting of drought impacts is still lacking in drought early-warning systems (DEWSs), which presently do not go beyond hazard forecasting. Therefore, we developed drought impact functions using machine learning approaches (logistic regression and random forest) to predict drought impacts with lead times up to 7 months ahead. The observed and forecasted hydrometeorological drought hazards-such…		All Open Access; Gold Open Access	Hazard	Pillar 1: Knowledge		47.7845	-122.274	machine learning	Random Forest	drought
Trivedi D.; Sharma O.; Pattnaik S.	Spatio-attention-based network to improve heavy rainfall prediction over the complex terrain of Assam	2024	10.1007/s00521-024-09682-2	https://www.scopus.com/inward/record.uri?eid=2-s2.0-85190460039&doi=10.1007%2fs00521-024-09682-2&partnerID=40&md5=ac2726848144a9dff9ab28799fa32c04	Heavy rainfall events prediction at the local scale imposes a big challenge for meteorological agencies over the complex terrain areas in India such as Assam, Uttarakhand, and Himachal Pradesh and causes flash floods with severe consequences throughout the area causing a huge socio-economical loss over these regions. Assam is currently experiencing severe flooding in June 2023. Due to the limits …	Deep learning (DL) models; Equitable threat score; Heavy rainfall events; U-Net		Hazard	Pillar 1: Knowledge	Assam, India	22.3511	78.6677	deep learning	CNN	flood
Abraham M.T.; Vaddapally M.; Satyam N.; Pradhan B.	Spatio-temporal landslide forecasting using process-based and data-driven approaches: A case study from Western Ghats, India	2023	10.1016/j.catena.2023.106948	https://www.scopus.com/inward/record.uri?eid=2-s2.0-85146644531&doi=10.1016%2fj.catena.2023.106948&partnerID=40&md5=d74016dc9188da953bdbb247fe9598af	The number of rainfall-induced landslides and the resulting casualties are increasing worldwide. Efficient Landslide Early Warning Systems (LEWS) are the best way to reduce the risk due to such events, but the number of operational LEWS is still limited. A new data-driven approach for spatio-temporal landslide forecasting on a regional scale is proposed, integrating Landslide Susceptibility Maps …	Landslides; Machine learning; SHALSTAB; TRIGRS; Western Ghats		Hazard	Pillar 1: Knowledge	Western Ghats, India	22.3511	78.6677	machine learning	RF	landslide
Ahn J.-K.; Park E.; Kim B.; Hwang E.-H.; Hong S.	Stable operation process of earthquake early warning system based on machine learning: trial test and management perspective	2023	10.3389/feart.2023.1157742	https://www.scopus.com/inward/record.uri?eid=2-s2.0-85161039539&doi=10.3389%2ffeart.2023.1157742&partnerID=40&md5=758227549dff9f097b4f4988515c5306	Earthquake Early Warning (EEW) is an alert system, based on seismic wave propagation theory, to reduce human casualties. EEW systems mainly utilize technologies through both network-based and on-site methods. The network-based method estimates the hypocenter and magnitude of an earthquake using data from multiple seismic stations, while the on-site method predicts the intensity measures from a si…	earthquake early warning; machin learning; on-site; stable operation; trial test	All Open Access; Gold Open Access	Hazard	Pillar 1: Knowledge	South Korea	39.1089	-105.756	machine learning	CNN	earthquake
Borapareddy S.; Morishetty S.; Boda C.; Swathi K.	Storm-Net: Advancing Cyclone Intensity Forecasting with Deep Learning on INSAT 3D IR Imagery	2024		https://www.scopus.com/inward/record.uri?eid=2-s2.0-85209091680&partnerID=40&md5=cdfffb5c4a5258027eff8c3dc17f8c28	Accurate estimation of tropical cyclone intensity has gained increasing importance, particularly in recent years, for effective disaster preparedness and response. We explore important developments in this area, emphasizing the use of satellite imagery and deep learning methods. TCICENet (Zhang et al., 2021), LSTM-CSO (Kumar et al., 2023), and TCNN (Chen and Yu, 2021) are three examples of recent…	Cat Swarm Optimization (CSO); Classification Network (TCICE Net); Convolutional Neural Networks (CNNs); Long short-term Memory (LSTMs); Tropical Cyclone Intensity Estimation		Hazard	Pillar 1: Knowledge				deep learning	CNN;LSTM;TCNN	storm
Ayzel G.; Kurochkina L.; Kazakov E.; Zhuravlev S.	Streamflow prediction in ungauged basins: Benchmarking the efficiency of deep learning	2020	10.1051/e3sconf/202016301001	https://www.scopus.com/inward/record.uri?eid=2-s2.0-85085253173&doi=10.1051%2fe3sconf%2f202016301001&partnerID=40&md5=7b0651d74435d277fb71d467ef022c6e	Streamflow prediction is a vital public service that helps to establish flash-flood early warning systems or assess the impact of projected climate change on water management. However, the availability of streamflow observations limits the utilization of the state-of-the-art streamflow prediction techniques to the basins where hydrometric gauging stations exist. Since the most river basins in the…		All Open Access; Gold Open Access; Green Open Access	Hazard	Pillar 1: Knowledge	Northwest Russia	41.2904	-82.2172	deep learning	LSTM	flood
Anusha C.; Sanjay K.S.; Deekshitha S.; Rout S.K.; Kumar K.S.; Ranjith Reddy S.	Super Cyclone Detection and Tracking Using YOLOv8 Algorithm	2024	10.1109/ESIC60604.2024.10481667	https://www.scopus.com/inward/record.uri?eid=2-s2.0-85190983782&doi=10.1109%2fESIC60604.2024.10481667&partnerID=40&md5=485c0d406ac404efb7ef650e43eb8a88	The severe potential of cyclones presents a serious risk to infrastructure, property, and human life. For disaster planning and prevention strategies, early and accurate cyclone identification is essential. This work presents a new method for super cyclone detection based on the object detection model YOLOv8 (You Only Look Once version 8). Numerical weather prediction (NWP) models are used in the…	Cyclone Detection; Deep Learning; Disaster Management; Meteorological Forecasting; YOLOv8		Hazard	Pillar 1: Knowledge	India			deep learning	CNN	storm
Kirpalani C.	Technology-Driven Approaches to Enhance Disaster Response and Recovery	2024	10.1002/9781394167494.ch2	https://www.scopus.com/inward/record.uri?eid=2-s2.0-85209851387&doi=10.1002%2f9781394167494.ch2&partnerID=40&md5=99a8f144ecf77b12995cbdf88c5b60fe	The increasing frequency and intensity of natural and man-made disasters create significant challenges for disaster response and recovery efforts. In recent years, technology has emerged as a vital tool to improve the effectiveness and efficiency of these processes. This chapter describes various technology-driven approaches that have been utilized to supplement disaster response and recovery str…	data analytics; geospatial technologies; Natural and man-made disasters; predictive modeling; remote sensing; satellite imagery; sustainable disaster management; unmanned aerial vehicles		Hazard	Pillar 1: Knowledge				AI		storm
Tatishvili M.; Palavandishvili A.; Tsitsagi M.; Suknidze N.	The Big Data for Drought Monitoring in Georgia	2023	10.1007/978-3-031-45601-5_13	https://www.scopus.com/inward/record.uri?eid=2-s2.0-85180359302&doi=10.1007%2f978-3-031-45601-5_13&partnerID=40&md5=ce6f554134ef08a6239cc47f91051d38	The dangerous hydrometeorological phenomenon—drought is frequent in Georgia. The SPI and SPEI 3, 6 and 12 month drought indices were used to analyze drought frequency and intensity on the territory of Georgia for 1991–2020 year period. The structured data that is the part of big data, of ground hydrometeorological observation network of Georgia have been used to conduct research. The following st…	Big Data; Climate change; Drought indices; Machine learning; Natural hazard		Hazard	Pillar 1: Knowledge	Kakheti, Georgia	32.3294	-83.1137	machine learning	SVM	drought
Alan A.R.; Bayındır C.; Ozaydin F.; Altintas A.A.	The Predictability of the 30 October 2020 İzmir-Samos Tsunami Hydrodynamics and Enhancement of Its Early Warning Time by LSTM Deep Learning Network	2023	10.3390/w15234195	https://www.scopus.com/inward/record.uri?eid=2-s2.0-85179126257&doi=10.3390%2fw15234195&partnerID=40&md5=2b0274804aeef1bd2b866ee3cd9e825e	Although tsunamis occur less frequently compared to some other natural disasters, they can be extremely devastating in the nearshore environment if they occur. An earthquake of magnitude 6.9 Mw occurred on 30 October 2020 at 12:51 p.m. UTC (2:51 p.m. GMT+03:00) and its epicenter was approximately 23 km south of İzmir province of Turkey, off the Greek island of Samos. The tsunami event triggered b…	30 October 2020 İzmir-Samos (Aegean) tsunami; deep learning; LSTM; time series analysis and prediction	All Open Access; Gold Open Access	Hazard	Pillar 1: Knowledge	İzmir province, Turkey, Samos, Bodrum, Syros, Kos, Kos Marina	35.5699	-5.37137	deep learning	LSTM	tsunami
Tarasconi F.; Farina M.; Mazzei A.; Bosca A.	The role of unstructured data in real-time disaster-related social media monitoring	2017	10.1109/BigData.2017.8258377	https://www.scopus.com/inward/record.uri?eid=2-s2.0-85047806852&doi=10.1109%2fBigData.2017.8258377&partnerID=40&md5=e8cafe88ec7107f70463a00385dd1013	Social media can be an important, constantly updated, source of information concerning natural disasters. User-generated, free text messages contain useful elements for the three main phases of disaster management: awareness/early warning, response, post-disaster assessments. However, most of the previous research focus on studying contents collected in relation to specific events. More work can …	corpus annotation; information extraction; natural language processing; social media monitoring; text classification	All Open Access; Green Open Access	Multi	Pillar 1: Knowledge				machine learning	text classification	Multi-hazard
Vrotsou K.; Navarra C.; Kucher K.; Fedorov I.; Schück F.; Unger J.; Neset T.-S.	Towards a Volunteered Geographic Information-Facilitated Visual Analytics Pipeline to Improve Impact-Based Weather Warning Systems	2023	10.3390/atmos14071141	https://www.scopus.com/inward/record.uri?eid=2-s2.0-85166256899&doi=10.3390%2fatmos14071141&partnerID=40&md5=5e9a3aedb717d693a7b5646fd7d9c790	Extreme weather events, such as flooding, are expected to increase in frequency and intensity. Therefore, the prediction of extreme weather events, assessment of their local impacts in urban environments, and implementation of adaptation measures are becoming high-priority challenges for local, regional, and national agencies and authorities. To manage these challenges, access to accurate weather…	artificial intelligence; classification; flooding; machine learning; natural language processing; social media; visual analytics; visualization; volunteered geographic information; weather warning systems	All Open Access; Gold Open Access	Impact	Pillar 1: Knowledge	Sweden	59.675	14.5209	AI	SVM;RNN;CNN;RF;NLP;text classification	flood
Wibowo M.; Hendriyono W.; Khoirunnisa H.; Rachman R.A.; Gumbira W.K.G.; Karima S.; Wijayanti R.; Kustiyanto E.; Nurwijayanti A.; Prabawardani D.R.; Pasma G.R.	Tsunami Database Development in the Sunda Arc Indonesia to Support Early Warning through Artificial Intelligence Technology	2023	10.18517/ijaseit.13.5.18616	https://www.scopus.com/inward/record.uri?eid=2-s2.0-85174936453&doi=10.18517%2fijaseit.13.5.18616&partnerID=40&md5=15468a57e49e5007c09fda029a20be5b	The Sunda Arc-Indonesia is very vulnerable to tsunamis. There have been at least 55 tsunamis from 416–2018. Tsunami in the Sunda Arc is classified as a near-field tsunami with an arrival time of < 30 minutes after the earthquake. Meanwhile, the BMKG issued a warning within 5 minutes after the earthquake, therefore, speed in giving warnings is very vital. Artificial intelligence is an alternative …	Artificial intelligence; InaTEWS; near-field tsunami; Sunda Arc; tsunami database; tsunami modeling	All Open Access; Hybrid Gold Open Access	Hazard	Pillar 1: Knowledge	Indonesia	-2.48338	117.89	AI	ANN	tsunami
Kurniawan A.; Hidayat R.; Dony Ariananda D.	Tsunami Threat Level Classification Based on Deep Learning: A Case Study in the Java Megathrust Region	2021	10.1109/ICITISEE53823.2021.9655919	https://www.scopus.com/inward/record.uri?eid=2-s2.0-85124511853&doi=10.1109%2fICITISEE53823.2021.9655919&partnerID=40&md5=6e37b5c0f4898423cb9ea3c9054adad5	The potential tsunami hazard due to the rupture of the megathrust plate in southern Java is real. The results of the study are in line with the call to strengthen Indonesia's existing tsunami early warning system, especially in the southern region of the island of Java. One important form of early warning that benefits the community is the tsunami threat level in the affected area. In this study,…	CNN; Java Megathrust; Threat level classification; Tsunami		Hazard	Pillar 1: Knowledge	Parangtritis Beach, Indonesia	-2.48338	117.89	deep learning	CNN	tsunami
Zhang X.; Zhang M.	Universal neural networks for real-time earthquake early warning trained with generalized earthquakes	2024	10.1038/s43247-024-01718-8	https://www.scopus.com/inward/record.uri?eid=2-s2.0-85205600284&doi=10.1038%2fs43247-024-01718-8&partnerID=40&md5=58d3cddac458ce8635ae4b968c600f03	Deep learning enhances earthquake monitoring capabilities by mining seismic waveforms directly. However, current neural networks, trained within specific areas, face challenges in generalizing to diverse regions. Here, we employ a data recombination method to create generalized earthquakes occurring at any location with arbitrary station distributions for neural network training. The trained mode…		All Open Access; Gold Open Access	Hazard	Pillar 1: Knowledge	Japan;California, USA	36.5748	139.239	deep learning	CNN	earthquake
Li Y.; Osei F.B.; Hu T.; Stein A.	Urban flood susceptibility mapping based on social media data in Chengdu city, China	2023	10.1016/j.scs.2022.104307	https://www.scopus.com/inward/record.uri?eid=2-s2.0-85142163690&doi=10.1016%2fj.scs.2022.104307&partnerID=40&md5=e908100e35dfd8a9e55b1297b6c88c03	Increase in urban flood hazards has become a major threat to cities, causing considerable losses of life and in the economy. To improve pre-disaster strategies and to mitigate potential losses, it is important to make urban flood susceptibility assessments and to carry out spatiotemporal analyses. In this study, we used standard deviation ellipse (SDE) to analyze the spatial pattern of urban floo…	Chengdu city; Naïve Bayes; Social media data; Standard deviation ellipse; Urban flood susceptibility mapping	All Open Access; Hybrid Gold Open Access	Hazard	Pillar 1: Knowledge	Chengdu city, China	30.6583	104.062	machine learning	NB;NLP	flood
Chen J.; Li Y.; Zhang C.; Tian Y.; Guo Z.	Urban Flooding Prediction Method Based on the Combination of LSTM Neural Network and Numerical Model	2023	10.3390/ijerph20021043	https://www.scopus.com/inward/record.uri?eid=2-s2.0-85146575351&doi=10.3390%2fijerph20021043&partnerID=40&md5=3fde5a23f29fb5704f3b73b705477def	At present, urban flood risk analysis and forecasting and early warning mainly use numerical models for simulation and analysis, which are more accurate and can reflect urban flood risk well. However, the calculation speed of numerical models is slow and it is difficult to meet the needs of daily flood control and emergency. How to use artificial intelligence technology to quickly predict urban f…	LSTM neural network; numerical model of flooding; quickly predict; urban flooding	All Open Access; Gold Open Access; Green Open Access	Hazard	Pillar 1: Knowledge	Zhoukou, China			AI	LSTM	flood
Chen G.; Hou J.; Liu Y.; Xue S.; Wu H.; Wang T.; Lv J.; Jing J.; Yang S.	Urban inundation rapid prediction method based on multi-machine learning algorithm and rain pattern analysis	2024	10.1016/j.jhydrol.2024.131059	https://www.scopus.com/inward/record.uri?eid=2-s2.0-85187216291&doi=10.1016%2fj.jhydrol.2024.131059&partnerID=40&md5=f927be48341e0952be22c7ed7d9644a8	Urban inundation disasters caused by extreme rainfall events are becoming increasingly severe. However, the numerical inundation model based on physical process has relatively slow computational speed and struggle to meet the demands of current forecasting and early warning systems. Addressing how to integrate machine learning technology into rapid urban inundation prediction, especially when dea…	Coupled hydrological-hydrodynamic model; Machine learning; Rain pattern; Rapid prediction method; Urban inundation		Hazard	Pillar 1: Knowledge	Shaanxi, China			machine learning	KNN;RF	storm
Ke Q.; Tian X.; Bricker J.; Tian Z.; Guan G.; Cai H.; Huang X.; Yang H.; Liu J.	Urban pluvial flooding prediction by machine learning approaches – a case study of Shenzhen city, China	2020	10.1016/j.advwatres.2020.103719	https://www.scopus.com/inward/record.uri?eid=2-s2.0-85089211220&doi=10.1016%2fj.advwatres.2020.103719&partnerID=40&md5=034506b770648ba7508f4fe92d1f3f88	Urban pluvial flooding is a threatening natural hazard in urban areas all over the world, especially in recent years given its increasing frequency of occurrence. In order to prevent flood occurrence and mitigate the subsequent aftermath, urban water managers aim to predict precipitation characteristics, including peak intensity, arrival time and duration, so that they can further warn inhabitant…	Machine learning; Rainfall threshold; Shenzhen city; Urban pluvial flooding	All Open Access; Hybrid Gold Open Access	Hazard	Pillar 1: Knowledge	Shenzhen city, China	22.1847	111.112	machine learning	KNN;DT;SVM;DA	flood
Yang B.; Xiao T.; Wang L.; Huang W.	Using Complementary Ensemble Empirical Mode Decomposition and Gated Recurrent Unit to Predict Landslide Displacements in Dam Reservoir	2022	10.3390/s22041320	https://www.scopus.com/inward/record.uri?eid=2-s2.0-85124164445&doi=10.3390%2fs22041320&partnerID=40&md5=b7dd86a737e9ee8e64c06f2713b63611	It is crucial to predict landslide displacement accurately for establishing a reliable early warning system. Such a requirement is more urgent for landslides in the reservoir area. The main reason is that an inaccurate prediction can lead to riverine disasters and secondary surge disasters. Machine learning (ML) methods have been developed and commonly applied in landslide displacement prediction…	Complementary ensemble empirical mode decomposition; Displacement prediction; Gated recurrent unit; Reservoir landslide; Time series analysis	All Open Access; Gold Open Access; Green Open Access	Hazard	Pillar 1: Knowledge	China	43.4715	10.6798	machine learning	Random Forest;LSTM	landslide
Chiang J.-L.; Kuo C.-M.; Fazeldehkordi L.	Using Deep Learning to Formulate the Landslide Rainfall Threshold of the Potential Large-Scale Landslide	2022	10.3390/w14203320	https://www.scopus.com/inward/record.uri?eid=2-s2.0-85140890779&doi=10.3390%2fw14203320&partnerID=40&md5=b14fda815604905fd12abe0151ad9af1	The complex and extensive mechanism of landslides and their direct connection to climate change have turned these hazards into critical events on a global scale, which can have significant negative influences on the long-term sustainable development of nations. Taiwan experiences numerous landslides on different scales almost every year. However, Typhoon Morakot (2009), with large-scale landslide…	deep learning; hyperparameter tuning; Keras; mountain disaster risk reduction; multilayer perceptron; rainfall-induced landslide; sediment disaster	All Open Access; Gold Open Access	Hazard	Pillar 1: Knowledge	Alishan, Taiwan	23.5983	120.835	deep learning	MLP	landslide
Thaisiam W.; Yomwilai K.; Wongchaisuwat P.	Utilizing sequential modeling in collaborative method for flood forecasting	2024	10.1016/j.jhydrol.2024.131290	https://www.scopus.com/inward/record.uri?eid=2-s2.0-85192692413&doi=10.1016%2fj.jhydrol.2024.131290&partnerID=40&md5=0d3655a20695caf2031a83e62560bb56	Flood forecasting has been a major challenge in hydrology for decades. A variety of approaches have been developed, including numerical models and data-driven models, such as Deep Learning (DL), for disaster early-warning and monitoring systems. This study proposed two combination models, exploring different feature separation techniques to improve the 12-hour multi-step discharge prediction. Spe…	Deep learning; Discharge prediction; Flood forecasting; Gated recurrent units; Long short-term memory networks; Recurrent neural networks		Hazard	Pillar 1: Knowledge	Thailand	14.8972	100.833	deep learning	LSTM;RNN	flood
Dairoh D.; Masykuri A.F.; Yuliatmoko R.S.; Rakhman A.; Saroji S.; Ashari A.; Suryanto W.	VEVCC program for concatenation of volcanic events based on cross-correlation analysis	2023	10.1051/e3sconf/202346801006	https://www.scopus.com/inward/record.uri?eid=2-s2.0-85182797299&doi=10.1051%2fe3sconf%2f202346801006&partnerID=40&md5=774729e092c2e4436c655d1f49e00118	Volcanic eruptions pose a significant risk to communities located near active volcanoes. Disaster mitigation and risk reduction efforts rely on detecting and monitoring volcanic activity as early as possible. This article introduces VEVCC, a MATLAB-based application designed to precisely identify and extract volcanic seismic events from continuous data streams. VEVCC's primary objective is to fac…		All Open Access; Gold Open Access; Green Open Access	Hazard	Pillar 1: Knowledge				machine learning		volcano
Mohammed M.; Keshk A.; Ahmed H.M.	VGG Model for Peak Ground Acceleration Prediction	2024	10.1109/ICMISI61517.2024.10580357	https://www.scopus.com/inward/record.uri?eid=2-s2.0-85199188309&doi=10.1109%2fICMISI61517.2024.10580357&partnerID=40&md5=fb11a0229f960fe1eb012c6492b4e9cf	Many studies on the topic of earthquake early warning systems (EEWS) have been proposed over the past ten years. Deep learning techniques can be used to determine peak ground acceleration (PGA). Earthquake catalogs are very important in that they contain information for the history of fault systems, seismic modeling, and the detriment of seismic hazards, predicting them, and eventually reducing s…	convolutional neural network (CNN); earthquake early warning systems (EEWS); mean absolute error (MAE); Peak ground acceleration (PGA)		Hazard	Pillar 1: Knowledge	Japan	36.5748	139.239	deep learning	CNN	earthquake
Buckley M.L.; Buscombe D.; Birchler J.J.; Palmsten M.L.; Swanson E.; Brown J.A.; Itzkin M.; Storlazzi C.D.; Harrison S.R.	Wave runup and total water level observations from time series imagery at several sites with varying nearshore morphologies	2024	10.1016/j.coastaleng.2024.104600	https://www.scopus.com/inward/record.uri?eid=2-s2.0-85202352910&doi=10.1016%2fj.coastaleng.2024.104600&partnerID=40&md5=da2e4ebef5df6127f91f1da97c71913b	Coastal imaging systems have been developed to measure wave runup and total water level (TWL) at the shoreline, which is a key metric for assessing coastal flooding and erosion. However, extracting quantitative measurements from coastal images has typically been done through the laborious task of hand-digitization of wave runup timestacks. Timestacks are images created by sampling a cross-shore a…	Coastal imaging; Image segmentation; Machine learning; Nearshore processes; Swash zone; Total water level; Wave runup		Hazard	Pillar 1: Knowledge	Hawaii;North Carolina;Florida;Puerto Rico	32.1528	-110.656	machine learning	CNN	flood
Kuglitsch M.M.; Albayrak A.; Luterbacher J.; Craddock A.; Toreti A.; Ma J.; Vilela P.P.; Xoplaki E.; Kotani R.; Berod D.; Cox J.; Pelivan I.	When it comes to Earth observations in AI for disaster risk reduction, is it feast or famine? A topical review	2023	10.1088/1748-9326/acf601	https://www.scopus.com/inward/record.uri?eid=2-s2.0-85173158272&doi=10.1088%2f1748-9326%2facf601&partnerID=40&md5=6e5dae09d2cf264b32c6d39d8d78a989	Earth observations (EOs) have successfully been used to train artificial intelligence (AI)-based models in the field of disaster risk reduction (DRR) contributing to tools such as disaster early warning systems. Given the number of in situ and remote (e.g. radiosonde/satellite) monitoring devices, there is a common perception that there are no limits to the availability of EO for immediate use in…	artificial intelligence; disaster risk reduction; Earth observation; machine learning; remote sensing	All Open Access; Gold Open Access	Hazard	Pillar 1: Knowledge		34.2331	-102.411	AI		storm
Akcapınar M.C.; Çakmak B.	Yield prediction models for some wheat varieties with satellite-based drought indices and machine learning algorithms	2024	10.1002/ird.2989	https://www.scopus.com/inward/record.uri?eid=2-s2.0-85195205897&doi=10.1002%2fird.2989&partnerID=40&md5=1dfe9cedd5570131fb7d98fa14ee9b2a	In recent years, frequent drought events in Konya, one of Türkiye's most important cereal production centres, have led to increased pressure on water and soil resources, resulting in yield losses, particularly in wheat production. Alternative yield prediction models, especially those that play a crucial role in agricultural import–export planning in the region, are important for economic contribu…	drought; machine learning; satellite-based indices; wheat; yield prediction	All Open Access; Hybrid Gold Open Access	Hazard	Pillar 1: Knowledge	Konya, Turkey	37.8727	32.4924	machine learning	MLP;DT;RF	drought
Al-Rawas G.; Nikoo M.R.; Al-Wardy M.; Etri T.	A Critical Review of Emerging Technologies for Flash Flood Prediction: Examining Artificial Intelligence, Machine Learning, Internet of Things, Cloud Computing, and Robotics Techniques	2024	10.3390/w16142069	https://www.scopus.com/inward/record.uri?eid=2-s2.0-85199661849&doi=10.3390%2fw16142069&partnerID=40&md5=2ca8049ee380dd815f1e8d876b5dc033	There has been growing interest in the application of smart technologies for hazard management. However, very limited studies have reviewed the trends of such technologies in the context of flash floods. This study reviews innovative technologies such as artificial intelligence (AI)/machine learning (ML), the Internet of Things (IoT), cloud computing, and robotics used for flash flood early warni…	artificial intelligence/machine learning; cloud computing; early warnings; flash floods; Internet of Things; susceptibility predictions	All Open Access; Gold Open Access	Hazard	Pillar 2: Detection				machine learning	Random Forest	flood
Abdalzaher M.S.; Sami Soliman M.; El-Hady S.M.; Benslimane A.; Elwekeil M.	A Deep Learning Model for Earthquake Parameters Observation in IoT System-Based Earthquake Early Warning	2022	10.1109/JIOT.2021.3114420	https://www.scopus.com/inward/record.uri?eid=2-s2.0-85115675280&doi=10.1109%2fJIOT.2021.3114420&partnerID=40&md5=e4c9d4065d4d46248da67b38e7d99a8b	Earthquake early-warning system (EEWS) is inevitable for saving human lives. The fast determination of the Earthquake's (EQ's) magnitude and its location is significant in disaster management and EQ risk mitigation. These parameters can be conveyed over the Internet-of-Things (IoT) network to alleviate an EQ disaster. In this article, a deep learning model based on integrating autoencoder (AE) an…	Deep learning; Earthquake (EQ) magnitude and location; Earthquake early warning (EEW); Internet of Things (IoT)		Hazard	Pillar 2: Detection				deep learning	CNN	earthquake
Wee G.; Chang L.-C.; Chang F.-J.; Mat Amin M.Z.	A flood Impact-Based forecasting system by fuzzy inference techniques	2023	10.1016/j.jhydrol.2023.130117	https://www.scopus.com/inward/record.uri?eid=2-s2.0-85171325503&doi=10.1016%2fj.jhydrol.2023.130117&partnerID=40&md5=c07694ce7782e195b813823d092cff67	The increasing frequency of severe floods worldwide highlights the need for effective communication and dissemination of information about potential floods and their possible consequences. Modern technology, such as social media and early warning systems, can play a crucial role in informing the public about impending floods and their potential impact. Impact-Based Forecasting (IBF), conveying me…	Artificial Intelligence (AI); Exposure; Flood Impact-Based Forecasting; Fuzzy Inference System; Hazard; Vulnerability		Hazard	Pillar 2: Detection	Kemaman River, Malaysia	4.2732	103.196	AI	Fuzzy logic	flood
Xu L.; Gao L.	A hybrid surrogate model for real-time coastal urban flood prediction: An application to Macao	2024	10.1016/j.jhydrol.2024.131863	https://www.scopus.com/inward/record.uri?eid=2-s2.0-85201783170&doi=10.1016%2fj.jhydrol.2024.131863&partnerID=40&md5=f924bce39940f628a3d45d095503545f	Tropical cyclones could cause co-occurrences of storm tides and rainfall and, therefore, induce flooding hazards, posing high risks to coastal cities. Accurate and timely prediction of flood hazards in time–space domain is essential for flood risk management. In this study, a hybrid surrogate model is proposed for real-time flooding prediction by considering the compound effects of storm tides, r…	Coastal urban flooding; Compound flood events; Flood inundation modelling; Hybrid surrogate modelling; Machine learning; Real-time flood forecasting; Urban drainage		Hazard	Pillar 2: Detection	Macao			machine learning	CNN;LSTM	flood
Bhowmik R.T.; Jung Y.S.; Aguilera J.A.; Prunicki M.; Nadeau K.	A multi-modal wildfire prediction and early-warning system based on a novel machine learning framework	2023	10.1016/j.jenvman.2023.117908	https://www.scopus.com/inward/record.uri?eid=2-s2.0-85159203031&doi=10.1016%2fj.jenvman.2023.117908&partnerID=40&md5=43713566b2eb76bab65c2b38e7bae34a	Wildfires are increasingly impacting the environment and human health. Among the top 20 California wildfires, those in 2020–2021 burned more acres than the last century combined. Lack of an adequate early warning system impacts the health and safety of vulnerable populations disproportionately and widens the inequality gap. In this project, a multi-modal wildfire prediction and early warning syst…	Artificial intelligence; Disaster prediction; Machine learning; Remote sensor network; Wildfire		Hazard	Pillar 2: Detection	California	36.7015	-118.756	machine learning	CNN;ConvLSTM	wildfire
Mdegela L.; De Bock Y.; Municio E.; Luhanga E.; Leo J.; Mannens E.	A Multi-Modal Wireless Sensor System for River Monitoring: A Case for Kikuletwa River Floods in Tanzania	2023	10.3390/s23084055	https://www.scopus.com/inward/record.uri?eid=2-s2.0-85153934906&doi=10.3390%2fs23084055&partnerID=40&md5=f523dcadc3cc91eeed8586f284259bb4	Reliable and accurate flood prediction in poorly gauged basins is challenging due to data scarcity, especially in developing countries where many rivers remain insufficiently monitored. This hinders the design and development of advanced flood prediction models and early warning systems. This paper introduces a multi-modal, sensor-based, near-real-time river monitoring system that produces a mult…	flood detection; machine learning; multi-featured data; river floods; wireless sensors	All Open Access; Gold Open Access; Green Open Access	Hazard	Pillar 2: Detection	the Kikuletwa River, Tanzania	-6.52471	35.7878	machine learning	AR	flood
Cesario E.; Giampá S.; Baglione E.; Cordrie L.; Selva J.; Talia D.	A parallel machine learning-based approach for tsunami waves forecasting using regression trees	2024	10.1016/j.comcom.2024.07.016	https://www.scopus.com/inward/record.uri?eid=2-s2.0-85200135315&doi=10.1016%2fj.comcom.2024.07.016&partnerID=40&md5=a369cf7fde1ed6d912084c8f41b323b5	Following a seismic event, tsunami early warning systems (TEWSs) try to provide precise forecasts of the maximum height of incoming waves at designated target points along the coast. This information is crucial to trigger early warnings in areas where the impact of tsunami waves is predicted to be dangerous (or potentially cause destruction), to help the management of the potential impact of a ts…	Machine learning; Parallel data mining; Regression trees; Tsunami forecasting	All Open Access; Hybrid Gold Open Access	Hazard	Pillar 2: Detection	Eastern Mediterranean	35.1452	33.9073	machine learning	regression trees	tsunami
Adebowale A.; Di Michele F.; Rubino B.	A Preliminary Result of Implementing a Deep Learning-Based Earthquake Early Warning System in Italy	2023	10.1007/978-3-031-36805-9_49	https://www.scopus.com/inward/record.uri?eid=2-s2.0-85164937866&doi=10.1007%2f978-3-031-36805-9_49&partnerID=40&md5=f66918ae227e86beaa9ca00311d5537f	In this paper we present the preliminary results of a study using a deep-learning tool named LSTM (Long Short-Term Memory) network, to classify seismic events as near-source and far-source, with the final purpose of developing efficient earthquake early warning systems. We use a similar approach as in [15], applied to a database, named Instance, containing information about 54,008 earthquakes tha…	Earthquake Early Warning system (EEWs); Long Short-Term Memory (LSTM); Seismic Events		Hazard	Pillar 2: Detection	Italy	42.6384	12.6743	deep learning	LSTM	earthquake
Zhang H.; Yu D.; Li G.; Dong Z.	A real-time seismic damage prediction framework based on machine learning for earthquake early warning	2024	10.1002/eqe.4029	https://www.scopus.com/inward/record.uri?eid=2-s2.0-85176111831&doi=10.1002%2feqe.4029&partnerID=40&md5=5c84017b679b9e98a15fea08a930f82e	For implementing earthquake early warning (EEW), real-time parameters of ground motion (GM) which can be obtained at the beginning of earthquake wave arrival (i.e., P-wave arrival) are usually used to estimate the intensity measure (IM) of the following GM for supporting alarm decision. However, prior studies have proved that the estimated IM is hard to relate structural damage effectively, thus …	damage prediction; earthquake early warning; information theory; interpretability of the trained model; machine learning; the optimal parameter combination		Hazard	Pillar 2: Detection				machine learning	others	earthquake
Lee J.; Khan I.; Choi S.; Kwon Y.-W.	A smart iot device for detecting and responding to earthquakes	2019	10.3390/electronics8121546	https://www.scopus.com/inward/record.uri?eid=2-s2.0-85077186182&doi=10.3390%2felectronics8121546&partnerID=40&md5=c15724d645c74746792443a6a4b12e00	The advancement of hardware and software technologies makes it possible to use smartphones or Internet of things for monitoring environments in realtime. In recent years, much effort has been made to develop a smartphone based earthquake early warning system, where low-cost acceleration sensors inside a smartphones are used for capturing earthquake signals. However, because a smartphone comes wit…	Accelerometer; Earthquake; Internet of things; Machine learning	All Open Access; Gold Open Access	Hazard	Pillar 2: Detection		43.4715	10.6798	machine learning	ANN	earthquake
Chang K.-H.; Chiu Y.-T.; Su W.-R.; Yu Y.-C.; Chang C.-H.	A spatial–temporal deep learning-based warning system against flooding hazards with an empirical study in Taiwan	2024	10.1016/j.ijdrr.2024.104263	https://www.scopus.com/inward/record.uri?eid=2-s2.0-85184031809&doi=10.1016%2fj.ijdrr.2024.104263&partnerID=40&md5=0e7d6d946c25211720035ef5630e2e0b	With climate change intensifying, increasingly extreme rainfall events which lead to flooding are occurring at a higher frequency. As such, it is crucial to develop and implement useful flood forecasting models which can provide early knowledge of the severity of flood risks and allow decision makers to take preventive and response actions which reduce human casualties. This study, carried out in…	Artificial intelligence; Deep learning; Flood hazards; Spatial–temporal attention mechanism; Warning system		Hazard	Pillar 2: Detection	Changhua County, Taiwan	23.5983	120.835	deep learning	ConvLSTM	flood
Masupha T.E.; Moeletsi M.E.; Tsubo M.	A transformative framework reshaping sustainable drought risk management through advanced early warning systems	2024	10.1016/j.isci.2024.110066	https://www.scopus.com/inward/record.uri?eid=2-s2.0-85195850847&doi=10.1016%2fj.isci.2024.110066&partnerID=40&md5=90e58002bf279e1c5d49b2961fa12ec4	In light of the increasing vulnerability to drought occurrences and the heightened impact of drought-related disasters on numerous communities, it is imperative for drought-sensitive sectors to adopt proactive measures. This involves the implementation of early warning systems to effectively mitigate potential risks. Guided by Toulmin's model of argumentation, this research proposes a framework o…	earth sciences; hazard communication	All Open Access; Green Open Access	Hazard	Pillar 2: Detection				deep learning		drought
Yang J.; Chen S.; Tang Y.; Lu P.; Lin S.; Duan Z.; Ou J.	A tropical cyclone risk prediction framework using flood susceptibility and tree-based machine learning models: County-level direct economic loss prediction in Guangdong Province	2024	10.1016/j.ijdrr.2024.104955	https://www.scopus.com/inward/record.uri?eid=2-s2.0-85208098618&doi=10.1016%2fj.ijdrr.2024.104955&partnerID=40&md5=c6ba60f1a114785eb2065ffe205c4507	Tropical cyclones (TCs), characterized by strong winds, heavy rainfall, storm surges, and flooding, have caused significant economic losses and fatalities in coastal regions globally. However, existing TC risk prediction frameworks often fail to adequately account for the direct impacts of flooding. In this study, we propose integrating flood susceptibility, a critical component of flood early wa…	County-level; Flood susceptibility; Machine learning; Risk prediction; Tropical cyclone		Hazard	Pillar 2: Detection	Guangdong Province, China			machine learning	Random Forest;XGB	storm
Shyrokaya A.; Pappenberger F.; Pechlivanidis I.; Messori G.; Khatami S.; Mazzoleni M.; Di Baldassarre G.	Advances and gaps in the science and practice of impact-based forecasting of droughts	2024	10.1002/wat2.1698	https://www.scopus.com/inward/record.uri?eid=2-s2.0-85174613596&doi=10.1002%2fwat2.1698&partnerID=40&md5=f4899ce0520b6c12fb7b5dbe86bbe0e5	Advances in impact modeling and numerical weather forecasting have allowed accurate drought monitoring and skilful forecasts that can drive decisions at the regional scale. State-of-the-art drought early-warning systems are currently based on statistical drought indicators, which do not account for dynamic regional vulnerabilities, and hence neglect the socio-economic impact for initiating action…	drought; drought impact-based forecasting; early action; early warning systems; impacts of drought	All Open Access; Hybrid Gold Open Access	Hazard	Pillar 2: Detection				machine learning	RF	drought
Isaev E.; Yuave N.; Inape K.; Jones C.; Dawa L.; Sidle R.C.	Agricultural Drought-Triggering for Anticipatory Action in Papua New Guinea	2024	10.3390/w16142009	https://www.scopus.com/inward/record.uri?eid=2-s2.0-85199656093&doi=10.3390%2fw16142009&partnerID=40&md5=9acf793fa4561911cbc215bcc40cb5d3	Throughout its history, Papua New Guinea (PNG) has faced recurrent agricultural droughts, imposing considerable strain on both livelihoods and the economy. Particularly severe droughts have been associated with El Niño climate patterns. During these episodes, PNG becomes especially vulnerable to extended periods of aridity and diminished precipitation. Historically, humanitarian assistance for th…	agricultural drought; artificial intelligence; early action; early warning; food security; forecast-based financing; machine learning; Papua New Guinea		Hazard	Pillar 2: Detection	Papua New Guinea	-5.68161	144.249	machine learning	XGB	drought
Skoubris E.; Hloupis G.	An AI-Powered, Low-Cost IoT Node Oriented to Flood Early Warning Systems †	2023	10.3390/ecsa-10-16023	https://www.scopus.com/inward/record.uri?eid=2-s2.0-85186477542&doi=10.3390%2fecsa-10-16023&partnerID=40&md5=f1ffa07ea6aff2d48e86ad34339b303f	The present study aims to design a low-cost smart AI-powered node to serve as a flood Early Warning System with a complete solution. The node is designed to predict forthcoming flood events by capturing and combining critical data related to such phenomena. Such data are the water levels at rivers or other water discharge basins, rainfall, soil moisture, and material displacement at river slopes.…	AI; cellular network; Early Warning Systems; floods; IoT; low cost; nodes; sensors	All Open Access; Hybrid Gold Open Access	Hazard	Pillar 2: Detection	Greece			machine learning	ANN	flood
Bolle A.; das Neves L.; Smets S.; Mollaert J.; Buitrago S.	An impact-oriented Early Warning and Bayesian-based Decision Support System for flood risks in Zeebrugge harbour	2018	10.1016/j.coastaleng.2017.10.006	https://www.scopus.com/inward/record.uri?eid=2-s2.0-85032805013&doi=10.1016%2fj.coastaleng.2017.10.006&partnerID=40&md5=a4b422f064f91e3042c03af57e1ace02	Early Warning Systems (EWS) are nowadays becoming fairly standard in river flood forecasting or in large scale hydro-meteorological predictions. For complex coastal morphodynamic problems or in the vicinity of complex coastal structures, such as harbours, EWS are much less used because they are both technically and computationally still very challenging. To advance beyond the state-of-the-art, th…	Bayesian Network; Boussinesq-type models; Delft-FEWS; Early Warning System; SWAN; TELEMAC		Hazard	Pillar 2: Detection	Zeebrugge, Flanders	51.3312	3.20756	AI	BN	flood
Masinde M.	An innovative drought early warning system for sub-saharan Africa: Integrating modern and indigenous approaches	2015	10.1080/20421338.2014.971558	https://www.scopus.com/inward/record.uri?eid=2-s2.0-85006409707&doi=10.1080%2f20421338.2014.971558&partnerID=40&md5=e06bd894f75abc6b29852d541fb4e73a	Droughts remain the number one disaster in Africa; drought is responsible for over 88% of all the types of disasters that people are affected by. An effective drought early warning system can support appropriate mitigation and preparedness strategies and hence minimise these effects. Existing systems tend to ignore the ‘at risk’ community and are faced with a number of implementation challenges; …	Artificial neural networks; Drought early warning system; Indigenous knowledge weather forecasting systems; Information technology and indigenous knowledge with intelligence (ITIKI); Mobile phones; Seasonal climate forecasts; Wireless sensor networks		Hazard	Pillar 2: Detection	Africa	11.5024	17.7578	AI	ANN	drought
Li W.; Liu C.; Xu Y.; Niu C.; Li R.; Li M.; Hu C.; Tian L.	An interpretable hybrid deep learning model for flood forecasting based on Transformer and LSTM	2024	10.1016/j.ejrh.2024.101873	https://www.scopus.com/inward/record.uri?eid=2-s2.0-85196940117&doi=10.1016%2fj.ejrh.2024.101873&partnerID=40&md5=2677b4d83023468150074e2cad04bd29	Study region: Flood formation involves complex nonlinear processes and numerous variables, with data-driven models becoming a key non-engineering approach to flood prevention and mitigation. Yet, single machine learning models are insufficient to fully capture the complex dynamics of the flood process. Study focus: We propose an interpretable flood forecasting hybrid model based on Transformer, L…	Adaptive random search algorithm; AGRS-LSTM-Transformer; Flood forecasting; Interpretability; Machine learning; Rainfall-runoff	All Open Access; Gold Open Access	Hazard	Pillar 2: Detection	Shanxi, China			machine learning	LSTM;MLP	flood
Harerimana F.; Musabe R.; Mikeka C.	An IoT Based Landslide Monitoring and Fuzzy Logic Driven Early Warning System	2022	10.54808/IMCIC2022.02.105	https://www.scopus.com/inward/record.uri?eid=2-s2.0-85128969748&doi=10.54808%2fIMCIC2022.02.105&partnerID=40&md5=d10702ede351217b7b8ae44670b7966b	The problem of landslides has been reported across the globe. Specifically, in Rwanda, the landslide problem has been witnessed in the western province of Rwanda for many years with a most recent event being reported in May 2021. When this happens it leads to losses due to destruction of properties and even sometimes death. Recently over 100 homes were damaged, 39 homes reportedly completely dest…	Fuzzy Logic; IoT; Landslide monitoring; Landslide warning		Hazard	Pillar 2: Detection	Rwanda	-1.96466	30.0644	AI	Fuzzy logic	landslide
Pan Z.; Xu Z.; Chen L.; Peng C.; Liu E.	Application of Artificial Intelligence Technology in Flood Early Warning System	2024	10.1109/AIARS63200.2024.00087	https://www.scopus.com/inward/record.uri?eid=2-s2.0-85207964526&doi=10.1109%2fAIARS63200.2024.00087&partnerID=40&md5=11fd49e8d605cc7e2f8f076cebf8044b	The purpose of this paper is to explore the application of artificial intelligence (AI) technology in flood early warning system, and analyze its influence on improving the accuracy, timeliness and response speed of early warning. Firstly, the problems and limitations of traditional flood warning system are reviewed, and the necessity of introducing AI technology is introduced. Then, the specific…	Artificial intelligence; deep learning; flood early warning		Hazard	Pillar 2: Detection		41.5107	73.2283	deep learning		flood
Yang C.; Zhang K.; Chen G.; Pan Y.; Zhang L.; Qu L.	Application of Machine Learning to Determine Earthquake Hypocenter Location in Earthquake Early Warning	2024	10.1109/LGRS.2023.3348107	https://www.scopus.com/inward/record.uri?eid=2-s2.0-85181573850&doi=10.1109%2fLGRS.2023.3348107&partnerID=40&md5=bde4c1822e0815aca7ffffef189ea734	We propose a novel hypocenter localization model based on machine learning in the hope of providing a feasible solution for earthquake early warning system (EEWs). The model predicts the hypocenter location using the time series of trigger stations. We compare the test results of three machine learning models: 1) random forest (RF); 2) eXtreme gradient boosting (XGBoost); and 3) light gradient bo…	Earthquake early warning system (EEWs); earthquake location; machine learning		Hazard	Pillar 2: Detection				machine learning	Random Forest;XGB	earthquake
Luo H.; Bhardwaj J.; Choy S.; Kuleshov Y.	Applying Machine Learning for Threshold Selection in Drought Early Warning System	2022	10.3390/cli10070097	https://www.scopus.com/inward/record.uri?eid=2-s2.0-85133373976&doi=10.3390%2fcli10070097&partnerID=40&md5=12d95916d45f970f789f76137fe12609	This study investigates the relationship between the Normalized Difference Vegetation Index (NDVI) and meteorological drought category to identify NDVI thresholds that correspond to varying drought categories. The gridded evaluation was performed across a 34-year period from 1982 to 2016 on a monthly time scale for Grassland and Temperate regions in Australia. To label the drought category for ea…	Australian gridded climate dataset; drought classification; machine learning; normalized difference vegetation index	All Open Access; Gold Open Access	Hazard	Pillar 2: Detection	Australia	-24.7761	134.755	machine learning		drought
Longo R.; Lacanna G.; Innocenti L.; Ripepe M.	Artificial Intelligence and Machine Learning tools for improving Early Warning systems of volcanic eruptions: the case of Stromboli	2024	10.1109/TPAMI.2024.3399689	https://www.scopus.com/inward/record.uri?eid=2-s2.0-85192781395&doi=10.1109%2fTPAMI.2024.3399689&partnerID=40&md5=2c7ce860dd7c08b3fe09cd4e6ddeabe4	Explosive volcanic blasts can occur suddenly and without any clear precursors. Many volcanoes have erupted in the last years with no evident change in the eruptive parameters and with dramatic consequences for the population living nearby the volcano and the tourists visiting the active areas. In recent years, a big effort has been made to develop Early Warning systems to issue timely alerts to t…	Alarm systems; Deformation; Early Warning; Explosives; Gate Recurrent Units; Logistic Regression; Monitoring; Pattern recognition; Pattern Recognition; Random Forest Classifier; Signal processing algorithms; Stromboli volcano; Time Series Classification; Volcanoes		Hazard	Pillar 2: Detection	Stromboli, Italy			machine learning	Random Forest;RNN	volcano
Chenan C.M.; Jayaraf N.; Vaidyanathan S. G.	Artificially intelligent tsunami early warning system	2010	10.1109/UKSIM.2010.16	https://www.scopus.com/inward/record.uri?eid=2-s2.0-77954473210&doi=10.1109%2fUKSIM.2010.16&partnerID=40&md5=3e6d433e275b73648d979b3b7445de7a	Tsunami is a series of water waves caused by submarine earthquakes leading to the displacement of a large volume of water. The earliest known tsunami was recorded in 1450 B.C. Existing methods to predict the occurrence of tsunami depend on humans to make the decisions. In this paper we propose an intelligent system for predicting tsunami on a real time basis which uses the fuzzy type of reasoning…	Artificial intelligence; Earthquakes; Fuzzy logic; Sea level detection; Tsunami prediction		Hazard	Pillar 2: Detection		50.4112	16.4569	AI	Fuzy logic	tsunami
Sharma O.; Trivedi D.; Pattnaik S.; Satapathy C.S.	Augmenting the real-time rainfall forecast skills over odisha using deep learning technique	2024	10.1007/s00477-024-02825-w	https://www.scopus.com/inward/record.uri?eid=2-s2.0-85204630230&doi=10.1007%2fs00477-024-02825-w&partnerID=40&md5=3900f8f447af441261cf437278f31341	Heavy rainfall events are becoming more frequent throughout the Indian area under a climate change scenario. The monsoon low-pressure systems, Depressions (MDs), and Deep Depressions (DDs) are major rain-bearing systems during the Indian Summer Monsoon and these systems often result in localized occurrences of very heavy to extremely heavy rainfall causing huge socio-economical loss. Currently, d…	Convolution Neural Network (CNN); Deep Learning (DL); Monsoon Depressions (MDs)		Hazard	Pillar 2: Detection	odisha, India	20.5431	84.6897	deep learning	CNN	storm
Kang J.; Walter F.; Paitz P.; Aichele J.; Edme P.; Meier L.; Fichtner A.	Automatic Monitoring of Rock-Slope Failures Using Distributed Acoustic Sensing and Semi-Supervised Learning	2024	10.1029/2024GL110672	https://www.scopus.com/inward/record.uri?eid=2-s2.0-85205388666&doi=10.1029%2f2024GL110672&partnerID=40&md5=94485a4e7c0f404326a4d7dbe28e2816	Effective use of the wealth of information provided by Distributed Acoustic Sensing (DAS) for mass movement monitoring remains a challenge. We propose a semi-supervised neural network tailored to screen DAS data related to a series of rock collapses leading to a major failure of approximately 1.2 million (Formula presented.) on 15 June 2023 in Brienz, Eastern Switzerland. Besides DAS, the dataset…	distributed acoustic sensing; early warning; image processing; machine learning; precursors; representation learning	All Open Access; Gold Open Access	Hazard	Pillar 2: Detection	Brienz, Switzerland	46.756	8.0303	machine learning	BGMM	landslide
Sutanto S.J.; Van Der Weert M.; Blauhut V.; Van Lanen H.A.J.	Skill of large-scale seasonal drought impact forecasts	2020	10.5194/nhess-20-1595-2020	https://www.scopus.com/inward/record.uri?eid=2-s2.0-85088690828&doi=10.5194%2fnhess-20-1595-2020&partnerID=40&md5=318a86101549885e2de02626fa00adf1	Forecasting of drought impacts is still lacking in drought early-warning systems (DEWSs), which presently do not go beyond hazard forecasting. Therefore, we developed drought impact functions using machine learning approaches (logistic regression and random forest) to predict drought impacts with lead times up to 7 months ahead. The observed and forecasted hydrometeorological drought hazards-such…		All Open Access; Gold Open Access	Impact	Pillar 1: Knowledge		47.7845	-122.274	machine learning	Random Forest	drought
Zhu F.; Lu Y.; Yang J.	Collaborative Control Technology and Prospects of Drone Swarms in Earthquake Emergency Rescue Scenarios	2024	10.1145/3685767.3685782	https://www.scopus.com/inward/record.uri?eid=2-s2.0-85207183996&doi=10.1145%2f3685767.3685782&partnerID=40&md5=0ba86f21816763eaa77a518c632e05e6	Currently, in emergency activities such as disaster relief, drones have gradually become a new force in emergency rescue due to their flexibility, intelligence, and safety advantages, and they have great potential in assisting disaster rescue. With the rapid development of drone systems, traditional single-drone disaster rescue assistance can no longer meet the current needs, and multi-drone swar…	autonomous decision-making algorithm; drone swarm; Earthquake disaster; emergency rescue; formation flight; GNSS differential positioning		Action	Pillar 4: Response				machine learning		earthquake
Won Y.-M.; Lee J.-H.; Moon H.-T.; Moon Y.-I.	Development and Application of an Urban Flood Forecasting and Warning Process to Reduce Urban Flood Damage: A Case Study of Dorim River Basin, Seoul	2022	10.3390/w14020187	https://www.scopus.com/inward/record.uri?eid=2-s2.0-85122850190&doi=10.3390%2fw14020187&partnerID=40&md5=03efddb6a228dfae2cc69b549fdbde84	Early and accurate flood forecasting and warning for urban flood risk areas is an essential factor to reduce flood damage. This paper presents the urban flood forecasting and warning process to reduce damage in the main flood risk area of South Korea. This process is developed based on the rainfall-runoff model and deep learning model. A model-driven method was devised to construct the accurate p…	Data-driven; Deep learning; Model-driven; Rainfall-runoff model; Urban flood forecasting and warning; Urban stream	All Open Access; Gold Open Access	Warning	Pillar 3: Warning	Dorim River Basin, South Korea			deep learning	LSTM;ANN	flood
Zhu F.; Lu Y.; Yang J.	Collaborative Control Technology and Prospects of Drone Swarms in Earthquake Emergency Rescue Scenarios	2024	10.1145/3685767.3685782	https://www.scopus.com/inward/record.uri?eid=2-s2.0-85207183996&doi=10.1145%2f3685767.3685782&partnerID=40&md5=0ba86f21816763eaa77a518c632e05e6	Currently, in emergency activities such as disaster relief, drones have gradually become a new force in emergency rescue due to their flexibility, intelligence, and safety advantages, and they have great potential in assisting disaster rescue. With the rapid development of drone systems, traditional single-drone disaster rescue assistance can no longer meet the current needs, and multi-drone swar…	autonomous decision-making algorithm; drone swarm; Earthquake disaster; emergency rescue; formation flight; GNSS differential positioning		Hazard	Pillar 2: Detection				machine learning		earthquake
Pyayt A.L.; Shevchenko D.V.; Kozionov A.P.; Mokhov I.I.; Lang B.; Krzhizhanovskaya V.V.; Sloot P.M.A.	Combining data-driven methods with finite element analysis for flood early warning systems	2015	10.1016/j.procs.2015.05.404	https://www.scopus.com/inward/record.uri?eid=2-s2.0-84939129775&doi=10.1016%2fj.procs.2015.05.404&partnerID=40&md5=abdb03524aed69e47cdab8b3b598c93f	We developed a robust approach for real-time levee condition monitoring based on combination of data-driven methods (one-side classification) and finite element analysis. It was implemented within a flood early warning system and validated on a series of full-scale levee failure experiments organised by the IJkdijk consortium in August-September 2012 in the Netherlands. Our approach has detected …	Anomaly detection; Finite element modelling; IJkdijk; Levee monitoring; One-side classification	All Open Access; Gold Open Access	Hazard	Pillar 2: Detection	Netherlands	52.2435	5.63432	AI	ANN	flood
Krishna G.R.; Nandini D.U.	Comparative Analysis of Early Warning System for Landslide Prediction and Mitigation	2024	10.1109/ICCPCT61902.2024.10673318	https://www.scopus.com/inward/record.uri?eid=2-s2.0-85205553808&doi=10.1109%2fICCPCT61902.2024.10673318&partnerID=40&md5=b16421e7aad3a085bd3e98bc32397581	An Early Warning System (EWS) is an integrated system that disseminates early warning information to lessen a natural catastrophe's impact, facilitating preparedness and reaction processes. To reduce the likelihood of landslides occurring, researchers can take several measures. These include proactive measures to reduce the probability of landslides, the placement of EWS where, in some situations…	deep learning; Early warning system; edge computing; landslides; machine learning; monitoring; prediction		Hazard	Pillar 2: Detection				deep learning		landslide
Ahmed F.; Loc H.H.; Park E.; Hassan M.; Joyklad P.	Comparison of Different Artificial Intelligence Techniques to Predict Floods in Jhelum River, Pakistan	2022	10.3390/w14213533	https://www.scopus.com/inward/record.uri?eid=2-s2.0-85141883133&doi=10.3390%2fw14213533&partnerID=40&md5=e82e24e72d937883ae7d5d7871166695	Floods are among the major natural disasters that cause loss of life and economic damage worldwide. Floods damage homes, crops, roads, and basic infrastructure, forcing people to migrate from high flood-risk areas. However, due to a lack of information about the effective variables in forecasting, the development of an accurate flood forecasting system remains difficult. The flooding process is q…	ANN; flood forecasting; flood modeling; Jhelum River	All Open Access; Gold Open Access; Green Open Access	Hazard	Pillar 2: Detection	Jhelum River, Pakistan	32.476	72.8523	artificial intelligence	ANN	flood
Gohar T.; Hasan L.; Khan G.M.; Mubashir M.	Constraint Free Early Warning System for Flood Using Multivariate LSTM Network	2022	10.1109/ICAI55435.2022.9773495	https://www.scopus.com/inward/record.uri?eid=2-s2.0-85130925608&doi=10.1109%2fICAI55435.2022.9773495&partnerID=40&md5=9b789fec8c7152c4450162a8e2f65054	Floods are the world's most damaging natural disasters, which not only claim thousands of human lives but also result in huge damage to infrastructure. Floods if forecasted in advance can help in the reduction of damages. Flood prediction especially long term is a complex task as it involves many hydrological and metrological parameters. For the short and medium-term, machine learning methods see…	Artificial Neural Network; Flood Prediction; Long Short-Term Memory; Recurrent Neural Networks; Time Series Prediction		Hazard	Pillar 2: Detection	Brooklyn	40.6526	-73.9497	machine learning	LSTM	flood
Lamas F.; Duguet K.; Pezoa J.E.; Montalva G.A.; Torres S.N.; Meng W.	Crowd detection and estimation for an Earthquake Early Warning System using deep learning	2022	10.1117/12.2622392	https://www.scopus.com/inward/record.uri?eid=2-s2.0-85136129218&doi=10.1117%2f12.2622392&partnerID=40&md5=50a55cfecc76cd50e24946610100e3f7	Earthquakes, and their cascading threats to economic and social sustainability, are a common problem between China and Chile. In such emergencies, automatic image recognition systems have become critical tools for preventing and reducing civilian casualties. Human crowd detection and estimation are fundamental for automatic recognition under life-threatening natural disasters. However, detecting …	Cascaded autoencoders; Crowd localization/counting; Earthquake Early Warning System; FIDT maps		Hazard	Pillar 2: Detection	China;Chile	35.0001	105	deep learning	autoencoders	earthquake
Wang Y.; Zhao Q.; Qian K.; Wang Z.; Cao Z.; Wang J.	Cumulative absolute velocity prediction for earthquake early warning with deep learning	2024	10.1111/mice.13065	https://www.scopus.com/inward/record.uri?eid=2-s2.0-85164111541&doi=10.1111%2fmice.13065&partnerID=40&md5=4ea2078166544b1644c5d31318ed9cdf	A rapid and accurate estimate of earthquake damage is a key component in a successful earthquake early warning (EEW) system. The cumulative absolute velocity (CAV) is an important and widely used parameter to measure ground motion intensity, but it cannot be correctly estimated via the traditional approach with the limited information available in typical EEW systems. Therefore, current EEW syste…			Hazard	Pillar 2: Detection	Chile	-31.7613	-71.3188	deep learning		earthquake
Zhu J.; Li S.; Song J.	Data-Knowledge Driven Hybrid Deep Learning for Earthquake Early Warning	2024	10.1029/2023EA003363	https://www.scopus.com/inward/record.uri?eid=2-s2.0-85203996329&doi=10.1029%2f2023EA003363&partnerID=40&md5=93cc7a76a519b8cba9eb86cb173b3460	Earthquake early warning (EEW) is of great significance in mitigating seismic disasters. Traditional EEW algorithms, which are knowledge-driven approaches, rely on seismologists' analysis. The limited intensity measures were extracted by seismologists from P-wave signals. And there is considerable uncertainty for predicting epicentral distance, magnitude, peak ground acceleration (PGA), and peak …	data-knowledge driven; deep learning; earthquake early warning; epicentral distance estimation; magnitude estimation; peak ground motion prediction		Hazard	Pillar 2: Detection	Japan			deep learning	CNN	earthquake
Abaker M.; Dafaalla H.; Eisa T.A.E.; Abdelgader H.; Mohammed A.; Burhanur M.; Hasabelrsoul A.; Alfakey M.I.; Morsi M.A.	Deep Learning- and IoT-Based Framework for Rock-Fall Early Warning	2023	10.3390/app13179978	https://www.scopus.com/inward/record.uri?eid=2-s2.0-85170515110&doi=10.3390%2fapp13179978&partnerID=40&md5=1adcc2eb9932533588ece814f4ad3d97	In recent years, several strategies have been introduced to enhance early warning systems and lower the risk of rock-falls. In this regard, this paper introduces a deep learning- and IoT-based framework for rock-fall early warning, devoted to reducing rock-fall risk with high accuracy. In this framework, the prediction accuracy was augmented by eliminating the uncertainties and confusion plaguing…	deep learning; early warning; Internet of Things IoT; rock-fall risk	All Open Access; Gold Open Access	Hazard	Pillar 2: Detection	Sarawat Mountain, Saudi Arabia			deep learning	ANN	landslide
Saad O.M.; Hafez A.G.; Soliman M.S.	Deep Learning Approach for Earthquake Parameters Classification in Earthquake Early Warning System	2021	10.1109/LGRS.2020.2998580	https://www.scopus.com/inward/record.uri?eid=2-s2.0-85112416918&doi=10.1109%2fLGRS.2020.2998580&partnerID=40&md5=d0e364ba59fe5960aea8aab78b0cdd3e	Magnitude determination of earthquakes is a mandatory step before an earthquake early warning (EEW) system sends an alarm. Beneficiary users of EEW systems depend on how far they are located from such strong events. Therefore, determining the locations of these shakes is an important issue for the tranquility of citizens as well. In light of that, this article proposes a magnitude, location, dept…	Deep learning; Earthquake early warning~(EEW) system; Earthquake location; Earthquake magnitude	All Open Access; Bronze Open Access	Hazard	Pillar 2: Detection	Tohoku, Japan	39.1736	140.732	deep learning	CNN	earthquake
Constantinou V.; Ravanelli M.; Liu H.; Bortnik J.	Deep Learning Driven Detection of Tsunami Related Internal Gravity Waves: a path towards open-ocean natural hazards detection	2023	10.1109/ICCVW60793.2023.00403	https://www.scopus.com/inward/record.uri?eid=2-s2.0-85182920579&doi=10.1109%2fICCVW60793.2023.00403&partnerID=40&md5=a724ea3b0cb89a90b619e8998ff24006	Tsunamis can trigger internal gravity waves (IGWs) in the ionosphere, perturbing the Total Electron Content (TEC) - referred to as Traveling Ionospheric Disturbances (TIDs) that are detectable through the Global Navigation Satellite System (GNSS). The GNSS are constellations of satellites providing signals from Earth orbit - Europe's Galileo, the United States' Global Positioning System (GPS), Ru…		All Open Access; Green Open Access	Hazard	Pillar 2: Detection	Maule;Tohoku, Japan;Chile	34.2331	-102.411	deep learning	CNN	tsunami
Noda S.	Deep Learning Estimating of Epicentral Distance for Earthquake Early Warning Systems	2024	10.1785/0120230112	https://www.scopus.com/inward/record.uri?eid=2-s2.0-85205216691&doi=10.1785%2f0120230112&partnerID=40&md5=7e28e2dceeb587fe5a99a4a2599a28a6	To enhance the performance of earthquake early warning (EEW) systems that aim to issue alerts as quickly as possible, it is crucial to improve the accuracy of the epicentral distance Δ estimated via the single-station method. Although the conventional method estimates Δ from the slope of the initial P-wave envelope, this study applies deep learning techniques that can extract a variety of informa…			Hazard	Pillar 2: Detection	Japan	36.5748	139.239	deep learning	CNN	earthquake
Wang Y.; Li X.; Wang Z.; Liu J.	Deep learning for magnitude prediction in earthquake early warning	2023	10.1016/j.gr.2022.06.009	https://www.scopus.com/inward/record.uri?eid=2-s2.0-85133241573&doi=10.1016%2fj.gr.2022.06.009&partnerID=40&md5=89ff692aaf115865d8b42ad64d9c69dd	Fast and accurate magnitude prediction is the key to the success of earthquake early warning (EEW). However, it is difficult to significantly improve the performance of magnitude prediction by empirically defined characteristic parameters. In this study, we have proposed a new approach (EEWNet) based on deep learning to predict magnitude for EEW. The initial few seconds of P-wave recorded by a si…	Deep learning; Earthquake early warning; Ground motion records; Magnitude; P-wave	All Open Access; Green Open Access	Hazard	Pillar 2: Detection				deep learning	CNN	earthquake
Faruq A.; Arsa H.P.; Hussein S.F.M.; Razali C.M.C.; Marto A.; Abdullah S.S.	Deep Learning-Based Forecast and Warning of Floods in Klang River, Malaysia	2020	10.18280/isi.250311	https://www.scopus.com/inward/record.uri?eid=2-s2.0-85089164715&doi=10.18280%2fisi.250311&partnerID=40&md5=57a69fddf12d41a3162a55ae4fac8578	Long short-term memory (LSTM) networks are state of the art technique for time-series sequence learning. They are less commonly applied to the hydrological engineering area especially for river water level time-series data for flood warning and forecasting systems. This paper examines an LSTM network for forecasting the river water level in Klang river basin, Malaysia. The river water level conta…	Deep learning; Early warning system; Flood forecasting; Machine learning	All Open Access; Bronze Open Access	Hazard	Pillar 2: Detection	Klang River, Malaysia	3.06176	101.619	deep learning	LSTM;RBFNN	flood
Li Z.; Shi A.; Li X.; Dou J.; Li S.; Chen T.; Chen T.	Deep Learning-Based Landslide Recognition Incorporating Deformation Characteristics	2024	10.3390/rs16060992	https://www.scopus.com/inward/record.uri?eid=2-s2.0-85189000213&doi=10.3390%2frs16060992&partnerID=40&md5=f2eef2031be39b9e20d037256648b7bf	Landslide disasters pose a significant threat, with their highly destructive nature underscoring the critical importance of timely and accurate recognition for effective early warning systems and emergency response efforts. In recent years, substantial advancements have been made in the realm of landslide recognition (LR) based on remote sensing data, leveraging deep learning techniques. However,…	deep learning; InSAR; landslide recognition; surface deformation rate	All Open Access; Gold Open Access	Hazard	Pillar 2: Detection	China			deep learning	CNN	landslide
Zhang S.; Jia H.; Wang C.; Wang X.; He S.; Jiang P.	Deep-learning-based landslide early warning method for loose deposits slope coupled with groundwater and rainfall monitoring	2024	10.1016/j.compgeo.2023.105924	https://www.scopus.com/inward/record.uri?eid=2-s2.0-85177986527&doi=10.1016%2fj.compgeo.2023.105924&partnerID=40&md5=1dab8c5a4c6a8259cf91752e29aa188b	Focusing on the stability of loose deposits slopes, a deep learning-based early warning method is proposed to predict the slope displacements along the monitoring depth at the same time that can predict a potential sliding depth range, taking into account groundwater and rainfall. To predict the periodic displacement induced by underground water and rainfall, a time series data decomposition tech…	Early warning; Long short-term memory; Prophet; Slope displacement prediction; Time series data decomposition		Hazard	Pillar 2: Detection	Southwest China	22.2722	114.122	deep learning	LSTM	landslide
Catalan P.A.; Gubler A.; Cañas J.; Zuñiga C.; Zelaya C.; Pizarro L.; Valdes C.; Mena R.; Toledo E.; Cienfuegos R.	Design and operational implementation of the integrated tsunami forecast and warning system in Chile (SIPAT)	2020	10.1080/21664250.2020.1727402	https://www.scopus.com/inward/record.uri?eid=2-s2.0-85079401389&doi=10.1080%2f21664250.2020.1727402&partnerID=40&md5=a593b946d5539058878e38dc3c53d475	This work describes the design philosophy, operational implementation, and future development of the Integrated Tsunami Forecast and Warning System (henceforth SIPAT, by its acronym in Spanish), a complete Decision Support System of the National Tsunami Warning System of Chile. SIPAT provides a detailed tsunami hazard assessment rapidly once a seismic event occurs, discriminating between four haz…	decision Support System; pre-computed scenarios database; Tsunami Early Warning System		Hazard	Pillar 2: Detection	Chile	-31.7613	-71.3188	machine learning		tsunami
Fan X.; Pang X.; Feng H.	Design of Multi-data Sources Based Forest Fire Monitoring and Early Warning System	2023	10.1007/978-3-031-23582-5_5	https://www.scopus.com/inward/record.uri?eid=2-s2.0-85148033498&doi=10.1007%2f978-3-031-23582-5_5&partnerID=40&md5=99606f7dc526cec48bae54a352d4f4ff	The cause of forest fire is complex, which depends on meteorological, surface soil and human integrated monitoring network and multi-source data like remote sensing. This paper provides 4 kinds of monitoring method based on satellite, IoT, UAV aviation cruise, etc. Carrying out all-round fire point detection, combined with administrative division data, forest-grassland resource data and meteorolo…	Fire point detection; IOT; Remote sensing; YoloV4		Hazard	Pillar 2: Detection	China			deep learning	CNN	wildfire
De Kleermaeker S.; Leijnse T.; Morales Y.; Druery C.; Maguire S.	Developing a real-time data and modelling framework for operational flood inundation forecasting in Australia	2022		https://www.scopus.com/inward/record.uri?eid=2-s2.0-85150647319&partnerID=40&md5=5babefc2153ac9b2f890fd3545303972	Recent extreme rainfall events in Australia have highlighted the vulnerability to flooding of low-lying areas in floodplains and along the coast. Emergency services act to mitigate the impacts of these events, and their work can benefit greatly from timely and accurate flood inundation forecasts, real-time analysis, and quick post-event maps, all of which can be provided by an Early Warning Syste…			Hazard	Pillar 2: Detection	Australia	-24.7761	134.755	artificial intelligence		flood
Cremen G.; Bozzoni F.; Pistorio S.; Galasso C.	Developing a risk-informed decision-support system for earthquake early warning at a critical seaport	2022	10.1016/j.ress.2021.108035	https://www.scopus.com/inward/record.uri?eid=2-s2.0-85118887173&doi=10.1016%2fj.ress.2021.108035&partnerID=40&md5=0028df804c398a90114eb3d981382e99	Earthquake early warning (EEW) systems are used to provide timely alerts on ongoing earthquakes, which can facilitate important risk-mitigation actions before potentially damaging seismic waves reach target sites. A major shortcoming of existing EEW approaches is that the earthquake-related conditions for activating alerts are not generally defined according to a formal decision-support system (D…	Decision-support system; Earthquake early warning; Interdependencies; Multi-criteria decision-making method; Port system	All Open Access; Green Open Access	Hazard	Pillar 2: Detection	Gioia Tauro, Italy	42.6384	12.6743	AI		earthquake
Won Y.-M.; Lee J.-H.; Moon H.-T.; Moon Y.-I.	Development and Application of an Urban Flood Forecasting and Warning Process to Reduce Urban Flood Damage: A Case Study of Dorim River Basin, Seoul	2022	10.3390/w14020187	https://www.scopus.com/inward/record.uri?eid=2-s2.0-85122850190&doi=10.3390%2fw14020187&partnerID=40&md5=03efddb6a228dfae2cc69b549fdbde84	Early and accurate flood forecasting and warning for urban flood risk areas is an essential factor to reduce flood damage. This paper presents the urban flood forecasting and warning process to reduce damage in the main flood risk area of South Korea. This process is developed based on the rainfall-runoff model and deep learning model. A model-driven method was devised to construct the accurate p…	Data-driven; Deep learning; Model-driven; Rainfall-runoff model; Urban flood forecasting and warning; Urban stream	All Open Access; Gold Open Access	Hazard	Pillar 2: Detection	Dorim River Basin, South Korea			deep learning	LSTM;ANN	flood
Kemper H.	Development of a Drought Early Warning System based on the Prediction of Agricultural Productivity: A Data Science Approach	2022	10.1553/giscience2022_01_s58	https://www.scopus.com/inward/record.uri?eid=2-s2.0-85135460046&doi=10.1553%2fgiscience2022_01_s58&partnerID=40&md5=b9ad9248ba9b93c8ec95ccfbaf882b03	Drought is among the most common but least understood phenomena that affect an increasing number of people in the context of climate change. To understand underlying drought dynamics affecting the local agricultural production in Botswana, a broad database comprising climatic and remote-sensing data together with socioeconomic indicators was set up. A data science approach that includes statistic…	agricultural production; data science; drought early-warning; machine learning; remote sensing	All Open Access; Gold Open Access	Hazard	Pillar 2: Detection	Botswana	-23.1682	24.5929	machine learning	Random Forest	drought
Kumar S.; Panigrahi R.K.; Kanungo D.P.	Development of IoE-Edge-AI Architecture For Landslide Early Warning System	2024	10.1109/APSCON60364.2024.10465809	https://www.scopus.com/inward/record.uri?eid=2-s2.0-85189943957&doi=10.1109%2fAPSCON60364.2024.10465809&partnerID=40&md5=b5f33514482ec0e2c1b8e3010116cd8d	Landslides are a prominent natural disaster in India that causes huge socioeconomic losses yearly. The advent of technologies like Internet-of-Everything (IoE), Wireless Sensor Network (WSN), Artificial Intelligence (AI), and big data has been proven invaluable in the field of disaster monitoring. The proposed research develops a novel system to collect real-time data using IoE-Edge-AI architectu…	Community Involvement; Edge Computing; Internet-of-Everything (IoE); LEWS; Sensor Node; WSN		Hazard	Pillar 2: Detection	India	22.3511	78.6677	AI		landslide
Pradana D.H.F.; Wiguna E.A.; Rusdiutomo A.; Saputri A.N.; Wibowo M.; Hendriyono W.	Development of Real-Time Tsunami Early Warning System Dashboard Based on Tunami-F1 and Machine Learning in Sunda Arc, Indonesia	2022	10.1109/OETIC57156.2022.10176243	https://www.scopus.com/inward/record.uri?eid=2-s2.0-85166627512&doi=10.1109%2fOETIC57156.2022.10176243&partnerID=40&md5=7934363194fcffa5bea4139deb900cd5	The majority of tsunamis in Indonesia are nearfield tsunamis, therefore a quick tsunami early warning system is essential to minimize the risk. This study aimed to build a prototype of the dashboard for tsunami early warning systems that can provide tsunami prediction within the first five minutes. This prototype of the dashboard has the main function to predict the occurrence of tsunamis based o…	artificial intelligence; dashboard; early warning systems; tsunami; Tunami-Fl		Hazard	Pillar 2: Detection	Indonesia	-2.48338	117.89	machine learning		tsunami
Suvetha M.S.; Jose Mary. M M.; Shyamala Devi R.; Saranya R.	Drought Prediction for Farmers and Providing a Sustainable Farming Solution using IoT and Machine Learning	2024	10.1109/SCEECS61402.2024.10482047	https://www.scopus.com/inward/record.uri?eid=2-s2.0-85190543733&doi=10.1109%2fSCEECS61402.2024.10482047&partnerID=40&md5=c4c61ca830b3a5d0909961c774e88da7	Drought is a severe natural event that affects agriculture greatly, particularly in regions where rain-fed agriculture is the main source of food. It has a major detrimental impact on society, the environment, and the lives of farmers. Drought prediction is an important component of early warning systems for drought management. Advances in machine learning (ML) and the Internet of Things (IoT) ha…	Drought prediction; farmers; IoT; machine learning; sustainable farming		Hazard	Pillar 2: Detection				machine learning		drought
Binu K.E.; Anoopkumar L.T.; Sunil M.; Jose M.; Preetha K.G.	Dynamic Landslide Prediction, Monitoring, and Early Warning with Explainable AI: A Comprehensive Approach	2024	10.1109/ICAAIC60222.2024.10575330	https://www.scopus.com/inward/record.uri?eid=2-s2.0-85198738195&doi=10.1109%2fICAAIC60222.2024.10575330&partnerID=40&md5=956ac5f9da9392a0b07977f6ae11281c	Landslides are a major threat to infrastructure, human lives, and the environment. Therefore, early warning systems and precise forecasting are essential for reducing their effects. This study investigates how to enhance landslide prediction models using Explainable Artificial Intelligence (XAI) methodologies. Intending to improve complex machine learning models' interpretability and transparency…	Early Warning; Explainable Artificial Intelligence (XAI); Landslide; Local Interpretable Model-agnostic Explanations (LIME); SHapley Additive exPlanations (SHAP)		Hazard	Pillar 2: Detection				AI	XAI	landslide
Luthfee A.A.; Abdulla R.; Thiruchelvam V.; Rana M.E.; Mukil A.; Bathich A.; Lau C.Y.	Early flood detection and avoidance using IoT and machine learning	2024	10.1063/5.0230082	https://www.scopus.com/inward/record.uri?eid=2-s2.0-85203987880&doi=10.1063%2f5.0230082&partnerID=40&md5=8575648c563db9d489b556edb7e9529f	With the increasing frequency and severity of natural disasters, particularly floods, there is a pressing need for advanced monitoring and prediction systems to mitigate their impact on vulnerable communities. Leveraging IoT technologies and machine learning algorithms present promising avenues for enhancing early warning systems and improving disaster preparedness. This research entails the desi…			Hazard	Pillar 2: Detection				machine learning	AR	flood
Koutsovili E.-I.; Tzoraki O.; Theodossiou N.; Tsekouras G.E.	Early Flood Monitoring and Forecasting System Using a Hybrid Machine Learning-Based Approach	2023	10.3390/ijgi12110464	https://www.scopus.com/inward/record.uri?eid=2-s2.0-85178307037&doi=10.3390%2fijgi12110464&partnerID=40&md5=74f4f6f632ac058581a41aa71a9630e6	The occurrence of flash floods in urban catchments within the Mediterranean climate zone has witnessed a substantial rise due to climate change, underscoring the urgent need for early-warning systems. This paper examines the implementation of an early flood monitoring and forecasting system (EMFS) to predict the critical overflow level of a small urban stream on Lesvos Island, Greece, which has a…	deep artificial neural networks; flash floods; long short-term memory; multi-step predictions; physical hydrological model; real-time monitoring	All Open Access; Gold Open Access	Hazard	Pillar 2: Detection	Lesvos Island, Greece	35	20	machine learning	LSTM	flood
Li B.; Li Y.; Niu R.; Xue T.; Duan H.	Early warning of landslides based on statistical analysis of landslide motion characteristics and AI Earth Cloud InSAR processing system: a case study of the Zhenxiong landslide in Yunnan Province, China	2024	10.1007/s10346-024-02350-5	https://www.scopus.com/inward/record.uri?eid=2-s2.0-85202704497&doi=10.1007%2fs10346-024-02350-5&partnerID=40&md5=50e14c2f0e5461db79990d0c10e60eec	Landslides, as a common natural disaster, pose a significant threat to human society and the natural environment, including loss of life, economic damage, and environmental destruction. Effective landslide early warning is key to reducing these negative impacts. However, current warning methods face two major challenges: one is the reliance on static threshold judgments, which not only easily lea…	AI Cloud platform; CSDI; Early warning; InSAR		Hazard	Pillar 2: Detection	Zhenxiong, China	27.5831	104.837	AI	CNN	landslide
Weber de Melo W.; Iglesias I.; Pinho J.	Early warning system for floods at estuarine areas: combining artificial intelligence with process-based models	2024	10.1007/s11069-024-06957-8	https://www.scopus.com/inward/record.uri?eid=2-s2.0-85207793211&doi=10.1007%2fs11069-024-06957-8&partnerID=40&md5=2f6b8d3c099d1b9924972c755f24eb81	Floods are among the most common natural disasters, causing countless losses every year worldwide and demanding urgent measures to mitigate their impacts. This study proposes a novel combination of artificial intelligence and process-based models to construct a flood early warning system (FEWS) for estuarine regions. Using streamflow and rainfall data, a deep learning model with long short-term m…	Deep learning; Disaster risk reduction; Douro river; Flood early warning system; Long short-term memory neural networks; Numerical modelling; TensorFlow	All Open Access	Hazard	Pillar 2: Detection	the Douro River Estuary, Portugal			deep learning	LSTM	flood
Oluwadare S.A.; Alakuro M.A.; Sarumi O.A.	Early Warning System for Flood Disaster Risk Reduction Using Predictive Analytics	2024	10.1007/978-3-031-64847-2_16	https://www.scopus.com/inward/record.uri?eid=2-s2.0-85200977341&doi=10.1007%2f978-3-031-64847-2_16&partnerID=40&md5=f674950ee00cf5b587813bd43492d9ca	Flooding is one of the most common natural disasters today-occurring when a body of water exceeds its capacity due to heavy rainfall over a long time. Many countries have recently experienced severe flooding and other extreme hydrological events. Developing an early warning system to anticipate flood disasters is critical for mitigating the impact of these flood hazards. Several machine-learning …	Climate Change; Deep Learning; Flooding; LSTM Network		Hazard	Pillar 2: Detection	the Lokoja River, Nigeria			deep learning	LSTM;GAN;BPNN	flood
Rohmer J.; Lecacheux S.; Pedreros R.; Idier D.; Bonnardot F.	Early-Warning System for Cyclone-Induced Wave Overtopping Aided by a Suite of Random Forest Approaches	2020	10.1007/978-981-15-5436-0_35	https://www.scopus.com/inward/record.uri?eid=2-s2.0-85119142147&doi=10.1007%2f978-981-15-5436-0_35&partnerID=40&md5=6686bbc6fade194c5f5be2057ddfc5ca	Full process-based hydrodynamic models allows reproducing with high fidelity the complexity of cyclone-induced wave dynamics and their potential impact regarding overtopping-induced inundation. Yet, their major drawback is the high computational time cost (typically of several hours), which prevents them from a direct integration in a real-time early-warning system to support crisis/emergency man…	Coastal flooding; Forecast; Machine learning; Numerical simulations; Uncertainty	All Open Access; Green Open Access	Hazard	Pillar 2: Detection	Reunion island			machine learning	Random Forest	flood
Anggraini S.; Wijaya S.K.; Daryono	Earthquake detection and location for Earthquake Early Warning Using Deep Learning	2021	10.1088/1742-6596/1951/1/012056	https://www.scopus.com/inward/record.uri?eid=2-s2.0-85110823414&doi=10.1088%2f1742-6596%2f1951%2f1%2f012056&partnerID=40&md5=4b50ee7117f0661db24db8e74d18d652	Earthquake Early Warning System (EEWS) is a warning system that provides information about the estimated S wave arrival time, which can cause significant and destructive seismic energy using the information carried by the P wave. Technological advances in analyzing data supported by big data, the interconnection between networks, and high-performance computing systems in the era of the 4.0 indust…		All Open Access; Gold Open Access	Hazard	Pillar 2: Detection	Sumatra, Indonesia			deep learning	K-means;LSTM	earthquake
Bassetti E.; Panizzi E.	Earthquake Detection at the Edge: IoT Crowdsensing Network	2022	10.3390/info13040195	https://www.scopus.com/inward/record.uri?eid=2-s2.0-85129055007&doi=10.3390%2finfo13040195&partnerID=40&md5=c22b0c95c6ee407719717c8dc9ba7b76	State-of-the-art Earthquake Early Warning systems rely on a network of sensors connected to a fusion center in a client–server paradigm. The fusion center runs different algorithms on the whole data set to detect earthquakes. Instead, we propose moving computation to the edge, with detector nodes that probe the environment and process information from nearby probes to detect earthquakes locally. …	crowdsensing; earthquake early warnings; edge computing; Internet of Things	All Open Access; Gold Open Access; Green Open Access	Hazard	Pillar 2: Detection	Italy	43.4715	10.6798	machine learning	CRNN;CNN;RNN	earthquake
Lara P.; Bletery Q.; Ampuero J.-P.; Inza A.; Tavera H.	Earthquake Early Warning Starting From 3 s of Records on a Single Station With Machine Learning	2023	10.1029/2023JB026575	https://www.scopus.com/inward/record.uri?eid=2-s2.0-85175872689&doi=10.1029%2f2023JB026575&partnerID=40&md5=94e043e5496329de5cff4c833331bff8	We introduce the Ensemble Earthquake Early Warning System (E3WS), a set of Machine Learning (ML) algorithms designed to detect, locate, and estimate the magnitude of an earthquake starting from 3 s of P-waves recorded by a single station. The system is made of six Ensemble ML algorithms trained on attributes computed from ground acceleration time series in the temporal, spectral, and cepstral dom…	Earthquake Early Warning System; feature extraction; Machine Learning; single station	All Open Access; Green Open Access; Hybrid Gold Open Access	Hazard	Pillar 2: Detection	Peru;Chile;Japan	-6.86997	-75.0459	machine learning	XGB	earthquake
Apriani M.; Wijaya S.K.; Daryono	Earthquake Magnitude Estimation Based on Machine Learning: Application to Earthquake Early Warning System	2021	10.1088/1742-6596/1951/1/012057	https://www.scopus.com/inward/record.uri?eid=2-s2.0-85110815932&doi=10.1088%2f1742-6596%2f1951%2f1%2f012057&partnerID=40&md5=c95fe881d5d5d627eae8cde15047725d	Indonesia has high level of seismic activity, so determining magnitude of an earthquake is important in the Earthquake Early Warning System. In the Earthquake Early Warning System, the parameter magnitude must be estimated earlier, so that warnings can be disseminated before the S and surface waves arrive. In previous studies machine learning technology can be used to recognized earthquake events…		All Open Access; Gold Open Access	Hazard	Pillar 2: Detection	Indonesia	-2.48338	117.89	machine learning	Random Forest;ANN	earthquake
Elmoulat M.; Debauche O.; Mahmoudi S.; Mahmoudi S.A.; Manneback P.; Lebeau F.	Edge computing and artificial intelligence for landslides monitoring	2020	10.1016/j.procs.2020.10.066	https://www.scopus.com/inward/record.uri?eid=2-s2.0-85099183242&doi=10.1016%2fj.procs.2020.10.066&partnerID=40&md5=92778386529a5a312bccf8b3b4f59da3	Landslides are phenomena widely present around the world and responsible each year of numerous life loss and extensive property damage. Researchers have developed various methodologies to identify area of high susceptibility of landslides. However, these methodologies cannot predict'when' landslides are going to take place. Indeed, Wireless Sensors Network (WSN), Internet of Things (IoT) and Arti…	Artificial intelligence; Early warning system; Internet of Things; Landslides monitoring; Landslides susceptibility	All Open Access; Gold Open Access	Hazard	Pillar 2: Detection				AI		landslide
Abdalzaher M.S.; Krichen M.; Falcone F.	Emerging technologies and supporting tools for earthquake disaster management: A perspective, challenges, and future directions	2024	10.1016/j.pdisas.2024.100347	https://www.scopus.com/inward/record.uri?eid=2-s2.0-85198264405&doi=10.1016%2fj.pdisas.2024.100347&partnerID=40&md5=f965bb4648b5cca3aecf41d69c405df8	Seismology is among the ancient sciences that concentrate on earthquake disaster management (EQDM), which directly impact human life and infrastructure resilience. Such a pivot has made use of contemporary technologies. Nevertheless, there is a need for more reliable and insightful solutions to tackle the daily challenges and intricacies of the natural sciences that stakeholders must confront. To…	Artificial intelligence; Early warning system; Earthquake disaster management; Internet of things and UAV; Optimization; Seismology	All Open Access; Gold Open Access	Hazard	Pillar 2: Detection				AI	SVM;CNN;LSTM	earthquake
Abdalzaher M.S.; Elsayed H.A.; Fouda M.M.; Salim M.M.	Employing Machine Learning and IoT for Earthquake Early Warning System in Smart Cities	2023	10.3390/en16010495	https://www.scopus.com/inward/record.uri?eid=2-s2.0-85145648649&doi=10.3390%2fen16010495&partnerID=40&md5=d1a0208cc9c864f272a2b31ab2ab9113	An earthquake early warning system (EEWS) should be included in smart cities to preserve human lives by providing a reliable and efficient disaster management system. This system can alter how different entities communicate with one another using an Internet of Things (IoT) network where observed data are handled based on machine learning (ML) technology. On one hand, IoT is employed in observing…	disaster management; earthquake early warning system; Internet of Things; machine learning; smart city management	All Open Access; Gold Open Access	Hazard	Pillar 2: Detection				machine learning	CNN;LSTM;SVM;DT;ANN;FL	earthquake
Anandan P.; Saillaja V.; Kovarasan R.K.; Padmaloshani P.; Ishwarya M.V.; Rajmohan M.	Enhanced Water Security and Resilience in Drought-Prone Zones with IoT and SVM classifier for Early Warning Systems	2024	10.1109/AMATHE61652.2024.10582083	https://www.scopus.com/inward/record.uri?eid=2-s2.0-85199459845&doi=10.1109%2fAMATHE61652.2024.10582083&partnerID=40&md5=50c7ec904df1f1fbb7ba1dccdf5c73d8	The worldwide risk of droughts to water security and agricultural sustainability is growing. Using Internet of Things (IoT) technology and a Support Vector Machine (SVM) classifier to create drought-prone early warning systems is an innovative solution to these difficulties. Better water resource management and resilience in water-scarce locations are the study goals. The IoT infrastructure colle…	Drought prediction; Real-time data; Resource allocation; Sensor maintenance; Water security		Hazard	Pillar 2: Detection				machine learning	SVM	drought
Shivarudrappa H.R.; Nandhini S.P.; Pushpa T.S.; Shailaja K.P.	Enhancing Flood Forecasting Accuracy Through Machine Learning Approaches	2024	10.1007/978-981-99-9610-0_18	https://www.scopus.com/inward/record.uri?eid=2-s2.0-85190261502&doi=10.1007%2f978-981-99-9610-0_18&partnerID=40&md5=3a3b0e97a3cc3ec5a1b352d44ff8f51c	Flood prediction is a critical aspect of disaster management and requires accurate forecasting techniques to mitigate the potential risks and impacts. In this study, a flood prediction model is developed and built using machine learning algorithms. The objective is to develop a robust and reliable system that can forecast the occurrence and severity of floods in a specific region. The proposed mo…	Accuracy; Decision tree; Logistic regression; Machine learning; Random forest and KNN; Recall; Receiver operating characteristics		Hazard	Pillar 2: Detection	Kerala, India	10.3529	76.512	machine learning	Random Forest;KNN	flood
Thirugnanam H.; Ramesh M.V.; Rangan V.P.	Enhancing the reliability of landslide early warning systems by machine learning	2020	10.1007/s10346-020-01453-z	https://www.scopus.com/inward/record.uri?eid=2-s2.0-85087420777&doi=10.1007%2fs10346-020-01453-z&partnerID=40&md5=77d9d61bec80ae8f76fdcfdfa510b378	This paper submits a report on the effective adoption of machine learning algorithms for enhancing the reliability of rainfall-induced landslides. The challenges involved in the design of reliable landslide early warning systems (LEWS) and the data-driven context for overcoming these challenges have been presented. The operation of LEWS is explained using the chain of five major components (i) Da…	Forecasting; LEWS; Nowcasting		Warning	Pillar 3: Warning	Western Ghats, India	51.1638	10.4478	machine learning		landslide
Thirugnanam H.; Ramesh M.V.; Rangan V.P.	Enhancing the reliability of landslide early warning systems by machine learning	2020	10.1007/s10346-020-01453-z	https://www.scopus.com/inward/record.uri?eid=2-s2.0-85087420777&doi=10.1007%2fs10346-020-01453-z&partnerID=40&md5=77d9d61bec80ae8f76fdcfdfa510b378	This paper submits a report on the effective adoption of machine learning algorithms for enhancing the reliability of rainfall-induced landslides. The challenges involved in the design of reliable landslide early warning systems (LEWS) and the data-driven context for overcoming these challenges have been presented. The operation of LEWS is explained using the chain of five major components (i) Da…	Forecasting; LEWS; Nowcasting		Action	Pillar 3: Warning	Western Ghats, India	51.1638	10.4478	machine learning		landslide
Thirugnanam H.; Ramesh M.V.; Rangan V.P.	Enhancing the reliability of landslide early warning systems by machine learning	2020	10.1007/s10346-020-01453-z	https://www.scopus.com/inward/record.uri?eid=2-s2.0-85087420777&doi=10.1007%2fs10346-020-01453-z&partnerID=40&md5=77d9d61bec80ae8f76fdcfdfa510b378	This paper submits a report on the effective adoption of machine learning algorithms for enhancing the reliability of rainfall-induced landslides. The challenges involved in the design of reliable landslide early warning systems (LEWS) and the data-driven context for overcoming these challenges have been presented. The operation of LEWS is explained using the chain of five major components (i) Da…	Forecasting; LEWS; Nowcasting		Hazard	Pillar 2: Detection	Western Ghats, India	51.1638	10.4478	machine learning		landslide
Dehghani M.; Saghafian B.; Rivaz F.; Khodadadi A.	Evaluation of dynamic regression and artificial neural networks models for real-time hydrological drought forecasting	2017	10.1007/s12517-017-2990-4	https://www.scopus.com/inward/record.uri?eid=2-s2.0-85020517631&doi=10.1007%2fs12517-017-2990-4&partnerID=40&md5=ab89bc6cb97dce457c82767c35fb08a9	In this study, application of a class of stochastic dynamic models and a class of artificial intelligence model is reported for the forecasting of real-time hydrological droughts in the Black River basin in the USA. For this purpose, the Standardized Hydrological Drought Index (SHDI) was adopted in different time scales to represent the hydrological drought index. Six probability distribution fun…	Ann; DLSTM; Drought early warning system; Forecast; Hydrological drought; SHDI		Hazard	Pillar 2: Detection	the Black River, USA	-33.9503	18.4913	artificial intelligence	LSTM, ANN	drought
De Lima G.R.T.; Scofield G.B.	Feasibility study on operational use of neural networks in a flash flood early warning system; [Estudo de viabilidade do uso operacional de redes neurais em um sistema de alertas antecipados de enxurradas]	2021	10.1590/2318-0331.262120200152	https://www.scopus.com/inward/record.uri?eid=2-s2.0-85108712437&doi=10.1590%2f2318-0331.262120200152&partnerID=40&md5=d9c97560d443571127080a097a6d3c90	Issuing early and accurate warnings for flash floods is a challenge when the rains that deflagrate these natural hazards occur on very short space-time scales. This article reports a case study in which a neural network-based hydrological model is designed to forecast one hour in advance if the water level in a small mountain watershed with short time to peak, situated in the city of Campos do Jo…	Flash flood forecast; Machine learning-based hydrological modeling; Natural hazards	All Open Access; Gold Open Access	Hazard	Pillar 2: Detection	Campos do Jordão, Brazil	-10.3333	-53.2	machine learning	ANN	flood
Abdullahi S.I.; Habaebi M.H.; Malik N.A.	Flood Disaster Warning System on the go	2018	10.1109/ICCCE.2018.8539253	https://www.scopus.com/inward/record.uri?eid=2-s2.0-85059427611&doi=10.1109%2fICCCE.2018.8539253&partnerID=40&md5=a539971e576e322500839aa4048694a7	Floods are one of the top natural disaster that affects many regions around the world, harming human lives and lessening economy growth. Therefore, it is crucial to build an early warning system that forecast flow rate and water level to reduce the casualties of flood disaster. The objective of this paper is to design a flood monitoring system which integrates both flow and water level sensor and…	2-class Neural Network; Artificial Neural Network; Azure Machine Learning; Azure Web Service; Energy Security; Flood Forecasting; Flood Monitoring System; Internet of Things (IoT); NodeMCU (ESP8266); Thingspeak	All Open Access; Green Open Access	Hazard	Pillar 2: Detection				deep learning	ANN	flood
Asnaning A.R.; Putra S.D.	Flood Early Warning System Using Cognitive Artificial Intelligence: The Design of AWLR Sensor	2018	10.1109/ICITSI.2018.8695948	https://www.scopus.com/inward/record.uri?eid=2-s2.0-85065208639&doi=10.1109%2fICITSI.2018.8695948&partnerID=40&md5=939f4116e3ddd324a854ee5a117ed2bf	Flood is one of the disasters that have a big impact in Indonesia. Flooding can affect social, economic, agricultural aspects, etc. Flood disaster is a difficult thing to avoid, the best approach is to reduce the impact caused. Research on flood mitigation began to move to an artificial intelligence approach to providing information on early warning systems (EWS). EWS is a series of systems that …	AWLR; EWS; Flood		Hazard	Pillar 2: Detection	Indonesia	-2.48338	117.89	artificial intelligence	GAN	flood
Saputro D.B.; Nurdin A.; Amiroh K.	Flood Early Warning System Using River Water Level Prediction with Artificial Neural Network (Case Study: Jakarta City)	2022	10.1109/ITIS57155.2022.10010313	https://www.scopus.com/inward/record.uri?eid=2-s2.0-85147093936&doi=10.1109%2fITIS57155.2022.10010313&partnerID=40&md5=1d58a6e1e4f199c7f4cf6ae139203d60	The problem of flooding is still an important topic to be solved in Indonesia. In 2021, floods were the most common disaster. So, this research proposes one way to deal with flood disasters: by predicting the arrival of the flood by predicting the river's water level to know the alert status in each river so that residents can anticipate the arrival of floods. In this study, the prediction of riv…	Artificial Neural Network; Disaster Mitigation; Flood; Machine Learning; Web Application		Hazard	Pillar 2: Detection	Jakarta City, Indonesia	-6.28666	106.781	machine learning	ANN	flood
Krzhizhanovskaya V.V.; Shirshov G.S.; Melnikova N.B.; Belleman R.G.; Rusadi F.I.; Broekhuijsen B.J.; Gouldby B.P.; Lhomme J.; Balis B.; Bubak M.; Pyayt A.L.; Mokhov I.I.; Ozhigin A.V.; Lang B.; Meijer R.J.	Flood early warning system: Design, implementation and computational modules	2011	10.1016/j.procs.2011.04.012	https://www.scopus.com/inward/record.uri?eid=2-s2.0-79958273893&doi=10.1016%2fj.procs.2011.04.012&partnerID=40&md5=4bc136000683c0c5e02caea35574d780	We present a prototype of the flood early warning system (EWS) developed within the UrbanFlood FP7 project. The system monitors sensor networks installed in flood defenses (dikes, dams, embankments, etc.), detects sensor signal abnormalities, calculates dike failure probability, and simulates possible scenarios of dike breaching and flood propagation. All the relevant information and simulation r…	Artificial intelligence; Dike stability; Early warning system; Flood; Flood simulator; Modeling; Neural clouds; UrbanFlood; Virtual dike	All Open Access; Gold Open Access	Hazard	Pillar 2: Detection	the Netherlands			AI	k-means	flood
Muñoz P.; Orellana-Alvear J.; Bendix J.; Feyen J.; Célleri R.	Flood early warning systems using machine learning techniques: The case of the tomebamba catchment at the southern Andes of Ecuador	2021	10.3390/hydrology8040183	https://www.scopus.com/inward/record.uri?eid=2-s2.0-85121787363&doi=10.3390%2fhydrology8040183&partnerID=40&md5=2319dd459cd1ea368640d81cfb0984d7	Worldwide, machine learning (ML) is increasingly being used for developing flood early warning systems (FEWSs). However, previous studies have not focused on establishing a methodology for determining the most efficient ML technique. We assessed FEWSs with three river states, No-alert, Pre-alert and Alert for flooding, for lead times between 1 to 12 h using the most common ML techniques, such as …	Andes; Flood early warning; Forecasting; Hydrological extremes; Machine learning	All Open Access; Gold Open Access	Hazard	Pillar 2: Detection	Ecuador	5.65559	-75.8778	machine learning	Random Forest;MLP;KNN;NB	flood
Siddique M.; Ahmed T.; Husain M.S.	Flood Monitoring and Early Warning Systems – An IoT Based Perspective	2023	10.4108/eetiot.v9i2.2968	https://www.scopus.com/inward/record.uri?eid=2-s2.0-85175322272&doi=10.4108%2feetiot.v9i2.2968&partnerID=40&md5=2d6f05df1afd49a00a400f3429f4c6a5	One of the most frequently occurring calamities around the world is a flood. For flood prone areas or countries, an essential part of their governance is flood management. The necessity to continuously review and analyze the adverse or ambient environmental conditions in real-time demands developing a monitoring system so that floods could be detected beforehand. This paper discusses different In…	Early Warning System; Flood Monitoring; IoT; Machine Learning Model; Sentinel Image; Wireless Sensor Networks	All Open Access; Gold Open Access	Hazard	Pillar 2: Detection	Malaysia			machine learning	ANN	flood
Faruq A.; Hussein S.F.M.; Marto A.; Abdullah S.S.	Flood River Water Level Forecasting using Ensemble Machine Learning for Early Warning Systems	2022	10.1088/1755-1315/1091/1/012041	https://www.scopus.com/inward/record.uri?eid=2-s2.0-85143221610&doi=10.1088%2f1755-1315%2f1091%2f1%2f012041&partnerID=40&md5=8d6236970cc64bde28a24910b794605d	Flood forecasting is crucial for early warning system and disaster risk reduction. Yet the flood river water levels are difficult and challenging task that it cannot be easily captured with classical time-series approaches. This study proposed a novel intelligence system utilised various machine learning techniques as individual models, including radial basis function neural network (RBF-NN), ada…		All Open Access; Gold Open Access	Hazard	Pillar 2: Detection	Kelantan River, Malaysia	4.56938	102.266	machine learning	LSTM;RBFNN;KNN;SVM;Fuzzy logic	flood
Prakash C.; Barthwal A.; Acharya D.	FLOODALERT: an internet of things based real-time flash flood tracking and prediction system	2023	10.1007/s11042-023-15298-w	https://www.scopus.com/inward/record.uri?eid=2-s2.0-85153231774&doi=10.1007%2fs11042-023-15298-w&partnerID=40&md5=a247ab6a76ffe2697b375bf932dcdc6c	In the past few decades, floods have become a severe problem, causing significant damage across the world, ranging from economic losses to loss of property and human lives. It is not possible to eliminate and avoid the floods, however, disastrous damages instigated by flood can be reduced. Floods are predictable by using advanced technologies like Machine Learning (ML) and Internet of Things (IoT…	Early Warning System; Flood Monitoring; Flood Prediction; GRU; Internet of Things; Mobile Sensing; Sensor Calibration; XGBOOST		Hazard	Pillar 2: Detection		18.1824	121.748	machine learning	XGB	flood
Ayoub N.A.; Aziz A.A.; Mustafa W.A.	FloodIntel: Advancing flood disaster forecasting through comprehensive intelligent system approach	2024	10.32629/jai.v7i1.870	https://www.scopus.com/inward/record.uri?eid=2-s2.0-85174195947&doi=10.32629%2fjai.v7i1.870&partnerID=40&md5=e6f0ade15d4de944c9b2173fc60346ed	Background: Every year, floods are the most devastating natural disaster that hits Malaysia, causing damage to people’s livelihoods, destroying property and infrastructure, and taking lives. Flood disasters are becoming more frequent and severe, necessitating the development of sophisticated forecasting and early warning systems to mitigate their effects. This study presents the design and implem…	flood disaster; flood forecasting; IoT; real-time data	All Open Access; Gold Open Access	Hazard	Pillar 2: Detection	Malaysia	4.56938	102.266	machine learning	others	flood
Indrakumari R.; Sriramulu S.; Partheeban N.; Rajavel R.	FloodWatch: Suggesting an IoT-Driven Flood Monitoring and Early Warning System for the Flood-Prone Cuddalore District in the Indian State of Tamilnadu	2024	10.1201/9781003469612-15	https://www.scopus.com/inward/record.uri?eid=2-s2.0-85206429913&doi=10.1201%2f9781003469612-15&partnerID=40&md5=1e1930b6b4342458c56cf39c78153891	Floods continue to pose significant threats to communities worldwide, causing loss of life, property damage, and disruption of vital services. Timely and accurate flood monitoring and early warning systems play a critical role in mitigating these impacts. This chapter presents “FloodWatch,” an innovative IoT-based flood monitoring and early warning system designed to enhance community resilience …			Hazard	Pillar 2: Detection	Cuddalore, Tamilnadu, India	11.5202	79.3396	machine learning		flood
Cesario E.; Giampa S.; Baglione E.; Cordrie L.; Selva J.; Talia D.	Forecasting Tsunami Waves Using Regression Trees	2023	10.1109/ICT-DM58371.2023.10286955	https://www.scopus.com/inward/record.uri?eid=2-s2.0-85177470608&doi=10.1109%2fICT-DM58371.2023.10286955&partnerID=40&md5=c677a073173e032127885159c1eaeb35	After a seismic event, tsunami early warning systems (TEWSs) try to accurately forecast the maximum height of incident waves at specific target points in front of the coast. The goal is to launch early warnings on locations where the impact of tsunami waves can be destructive, and to refine these forecasts in urgent computing mode in its immediate aftermath, to help organizing potential recovery …	machine learning; regression trees; Tsunami forecasting; urgent computing		Hazard	Pillar 2: Detection		50.4112	16.4569	machine learning	regression trees	tsunami
Imran M.; Sheikh Abdul Khader P.	Forecasting water level of Jhelum River of Kashmir Valley India, using prediction and earlywarning system	2020	10.24057/2071-9388-2019-169	https://www.scopus.com/inward/record.uri?eid=2-s2.0-85087011599&doi=10.24057%2f2071-9388-2019-169&partnerID=40&md5=4e08116b07fc9444459287a1815aa8f8	The hydrological disasters have the largest share in global disaster list and in 2016 the Asia’s share was 41% of the global occurrence of flood disasters. The Jammu and Kashmir is one of the most flood-prone regions of the Indian Himalayas. In the 2014 floods, approximately 268 people died and 168004 houses were damaged. Pulwama, Srinagar, and Bandipora districts were severely affected with 102,…	ANFIS; Early flood warning system; Flood monitoring; Kashmir Valley; Machine learning; WSN	All Open Access; Gold Open Access	Hazard	Pillar 2: Detection	Jhelum River, India			machine learning	Fuzzy logic	flood
Clements T.; Cochran E.S.; Baltay A.; Minson S.E.; Yoon C.E.	GRAPES: Earthquake Early Warning by Passing Seismic Vectors Through the Grapevine	2024	10.1029/2023GL107389	https://www.scopus.com/inward/record.uri?eid=2-s2.0-85192852690&doi=10.1029%2f2023GL107389&partnerID=40&md5=694b0dd490bb10824b6e0d810b1c0fc8	Estimating an earthquake's magnitude and location may not be necessary to predict shaking in real time; instead, wavefield-based approaches predict shaking with few assumptions about the seismic source. Here, we introduce GRAph Prediction of Earthquake Shaking (GRAPES), a deep learning model trained to characterize and propagate earthquake shaking across a seismic network. We show that GRAPES’ in…	deep learning; earthquake early warning; ground motion prediction	All Open Access; Gold Open Access	Hazard	Pillar 2: Detection	Japan	38.7563	-9.17516	deep learning	CNN;GNN	earthquake
Kashem A.; Das P.; Hasan M.M.; Karim R.; Nasher N.M.R.	Hybrid deep learning models for multi-ahead river water level forecasting	2024	10.1007/s12145-024-01327-1	https://www.scopus.com/inward/record.uri?eid=2-s2.0-85193233558&doi=10.1007%2fs12145-024-01327-1&partnerID=40&md5=289f48b7046f6ad0004013134228eebb	Flash floods caused significant damage to the northeastern region of Bangladesh. There is a lack of research on the application of Hybrid Deep Learning (HDL) techniques for predicting river water levels (WL) in the context of flood forecasting within this particular geographical area. This study examined the efficacy of two hybrid deep learning (HDL) algorithms, namely the integration of Long-Sho…	Early flood warning; Hybrid deep learning; Water level forecasting; Water resources; Week ahead		Hazard	Pillar 2: Detection	Bangladesh	24.4769	90.2934	deep learning	LSTM, ConvLSTM	flood
de la Fuente A.; Meruane V.; Meruane C.	Hydrological early warning system based on a deep learning runoff model coupled with a meteorological forecast	2019	10.3390/w11091808	https://www.scopus.com/inward/record.uri?eid=2-s2.0-85072181626&doi=10.3390%2fw11091808&partnerID=40&md5=8aa94ee3b2a5d1b320bc1c5aa68080ec	The intensification of the hydrological cycle because of global warming raises concerns about future floods and their impact on large cities where exposure to these events has also increased. The development of adequate adaptation solutions such as early warning systems is crucial. Here, we used deep learning (DL) for weather-runoff forecasting in región Metropolitana of Chile, a large urban area…	Deep learning; Hydrological extremes; Water adaptation systems; Weather-runoff forecasting model	All Open Access; Gold Open Access	Hazard	Pillar 2: Detection	the Andes Mountains, Chile	-31.7613	-71.3188	deep learning	LSTM, ANN	flood
Distefano P.; Peres D.J.; Piciullo L.; Palazzolo N.; Scandura P.; Cancelliere A.	Hydro-meteorological landslide triggering thresholds based on artificial neural networks using observed precipitation and ERA5-Land soil moisture	2023	10.1007/s10346-023-02132-5	https://www.scopus.com/inward/record.uri?eid=2-s2.0-85169925471&doi=10.1007%2fs10346-023-02132-5&partnerID=40&md5=d9c434551163eb416013b09026f554b9	Landslide prediction is key for the development of early warning systems. In this work, we develop artificial neural networks (ANNs) that can identify landslide triggering conditions using soil moisture data in addition to precipitation. In particular, we use observed precipitation and ERA5-Land reanalysis soil moisture data at four different depth layers at the beginning and end of the precipita…	Geohazards; Landslide early warning; Machine learning; Norway; Sicily		Hazard	Pillar 2: Detection	Sicily, Italy;Bergen, Norway	42.6384	12.6743	machine learning	ANN	landslide
Kardhana H.; Valerian J.R.; Rohmat F.I.W.; Kusuma M.S.B.	Improving Jakarta’s Katulampa Barrage Extreme Water Level Prediction Using Satellite-Based Long Short-Term Memory (LSTM) Neural Networks	2022	10.3390/w14091469	https://www.scopus.com/inward/record.uri?eid=2-s2.0-85130045312&doi=10.3390%2fw14091469&partnerID=40&md5=553a92ae8ab30972cfa261bef51518df	Jakarta, the capital region of Indonesia, is experiencing recurring floods, with the most extensive recording loss as high as 350 million dollars. Katulampa Barrage’s observation of the Upper Ciliwung River plays a central role in reducing the risk of flooding in Jakarta, especially flowing through the Ciliwung River. The peak flow measured in the barrage would travel 13–14 h to the heart of the …	early warning; flood; Jakarta; LSTM; machine learning; recurrent neural networks	All Open Access; Gold Open Access	Hazard	Pillar 2: Detection	Jakarta, Indonesia	-6.1754	106.827	machine learning	LSTM	flood
Guzzetti F.; Melillo M.; Calvello M.; Pecoraro G.; Mondini A.C.	Independent demonstration of a deep-learning system for rainfall-induced landslide forecasting in Italy	2024	10.1007/s10346-024-02294-w	https://www.scopus.com/inward/record.uri?eid=2-s2.0-85196156830&doi=10.1007%2fs10346-024-02294-w&partnerID=40&md5=c77c6b44b56bedaebb81d64f2744a529	A common and largely unresolved problem of national-scale landslide early warning systems is their independent evaluation. In a recent paper, Mondini et al. (Nat Commun 14:2466, 2023) proposed a deep-learning system for short-term forecasting of rain-induced shallow landslides in Italy. Here, we independently evaluate the performance of this national-scale system by demonstrating its application …	Demonstration; Early warning; Italy; Landslide forecasting; Rainfall-induced landslides		Hazard	Pillar 2: Detection	Italy	42.6384	12.6743	deep learning		landslide
Licciardi A.; Bletery Q.; Rouet-Leduc B.; Ampuero J.-P.; Juhel K.	Instantaneous tracking of earthquake growth with elastogravity signals	2022	10.1038/s41586-022-04672-7	https://www.scopus.com/inward/record.uri?eid=2-s2.0-85129892369&doi=10.1038%2fs41586-022-04672-7&partnerID=40&md5=2f21b80a09345337b8ad6a355898b2db	Rapid and reliable estimation of large earthquake magnitude (above 8) is key to mitigating the risks associated with strong shaking and tsunamis1. Standard early warning systems based on seismic waves fail to rapidly estimate the size of such large earthquakes2–5. Geodesy-based approaches provide better estimations, but are also subject to large uncertainties and latency associated with the slown…		All Open Access; Green Open Access; Hybrid Gold Open Access	Hazard	Pillar 2: Detection	Japan	36.5748	139.239	deep learning	CNN	earthquake
Dang T.Q.; Tran B.H.; Le Q.N.; Tanim A.H.; Bui V.H.; Mai S.T.; Thanh P.N.; Anh D.T.	Integrating Intelligent Hydro-informatics into an effective Early Warning System for risk-informed urban flood management	2025	10.1016/j.envsoft.2024.106246	https://www.scopus.com/inward/record.uri?eid=2-s2.0-85206254046&doi=10.1016%2fj.envsoft.2024.106246&partnerID=40&md5=f76c77e2c7ae1df017df2c876423745c	The urban drainage system constantly facing flooding issues in coastal and urban areas. Robust and accurate urban flood management, particularly considering fast-moving compound floods, is crucial to minimize the impact of flood disasters in coastal cities. Till now, Ho Chi Minh City (HCMC) lacks an effective means of urban flood management because of flood risk communication among residents. Exi…	Early warning system; ML model; Open-source; Real-time; Urban flooding		Hazard	Pillar 2: Detection	Thu Duc City, Vietnam	10.8359	106.753	machine learning	ANN;KNN;DT;GP;NB;RF	flood
Varun M.; Kesavraj K.; Suman S.; Raj X.S.	Integrating IoT and Machine Learning for Enhanced Forest Fire Detection and Temperature Monitoring	2023	10.1109/ICIMIA60377.2023.10426108	https://www.scopus.com/inward/record.uri?eid=2-s2.0-85191868487&doi=10.1109%2fICIMIA60377.2023.10426108&partnerID=40&md5=f7ec58330eb23e898c611b34472d4b14	Forest fires have become more frequent and intense in recent years, which has caused serious problems for public safety and environmental preservation. In the situation, combining Internet of Things (IoT) devices with cutting-edge machine learning algorithms offers a viable approach for early temperature and forest fire detection. In order to identify forest fires and track temperature swings in …	early warning system; environmental monitoring; forest fire detection; Internet of Things (IoT); pattern recognition; remote areas		Hazard	Pillar 2: Detection				machine learning		wildfire
Gupta K.; Satyam N.	Integrating real-time sensor data for improved hydrogeotechnical modelling in landslide early warning in Western Himalaya	2024	10.1016/j.enggeo.2024.107630	https://www.scopus.com/inward/record.uri?eid=2-s2.0-85197576312&doi=10.1016%2fj.enggeo.2024.107630&partnerID=40&md5=5054cb07b936d0a57d4e2222ef092897	This study presents a comprehensive investigation into developing a real-time monitoring framework for a localized landslide early warning system (LEWS), focusing on the hydrological dynamics of an unsaturated slope near the Joshimath Badrinath Highway in Uttarakhand, India. Considering the steepness of the slope and its adjacency to the highway, continuous monitoring and stability assessment are…	Hydrogeotechnical; Landslide; Machine learning; Modelling; Monitoring		Hazard	Pillar 2: Detection	Western Himalaya, Uttarakhand, India	6.90443	79.9221	machine learning	Random Forest	landslide
Fayaz J.; Galasso C.	Interpretability and spatial efficacy of a deep-learning-based on-site early warning framework using explainable artificial intelligence and geographically weighted random forests	2024	10.1016/j.gsf.2024.101839	https://www.scopus.com/inward/record.uri?eid=2-s2.0-85190885211&doi=10.1016%2fj.gsf.2024.101839&partnerID=40&md5=75937e199c2f95f7070852c5cf2714cf	Earthquakes pose significant risks globally, necessitating effective seismic risk mitigation strategies like earthquake early warning (EEW) systems. However, developing and optimizing such systems requires thoroughly understanding their internal procedures and coverage limitations. This study examines a deep-learning-based on-site EEW framework known as ROSERS (Real-time On-Site Estimation of Res…	Earthquake early warning systems; Explainable artificial intelligence; Japanese subduction; Neural networks; Spatial regression	All Open Access; Hybrid Gold Open Access	Hazard	Pillar 2: Detection	Japan			DL	ANN	earthquake
Bralet A.; Trouve E.; Chanussot J.; Atto A.M.	ISSLIDE: A New InSAR Dataset for Slow SLIding Area DEtection With Machine Learning	2024	10.1109/LGRS.2024.3365299	https://www.scopus.com/inward/record.uri?eid=2-s2.0-85185375414&doi=10.1109%2fLGRS.2024.3365299&partnerID=40&md5=d735989f5fd7559c9e545f5e78f967d3	Due to the high data demand of machine-learning algorithms, multiple datasets are emerging in remote sensing. However, these datasets are costly and time-consuming to annotate especially for change detection or natural phenomena monitoring. In particular, early warning systems for slow-moving disasters lack training datasets as they require both geomorphological and SAR interferometry expertise. …	Dataset; deep learning; ground motions; InSAR dataset for Slow SLIding area DEtection (ISSLIDE); interferometric SAR (InSAR)	All Open Access; Green Open Access	Hazard	Pillar 2: Detection				deep learning	CNN	storm
Guardiani C.; Soranzo E.; Ottowitz D.; Jochum B.; Wu W.	Landslide Displacement Prediction with Machine Learning Techniques	2024	10.1007/978-3-031-43455-6_2	https://www.scopus.com/inward/record.uri?eid=2-s2.0-85200231549&doi=10.1007%2f978-3-031-43455-6_2&partnerID=40&md5=28ee0c819d22b2f18140279ac6a590a1	Landslides are natural hazards with a large socio-economic impact in mountainous regions, causing fatalities and damaging properties and infrastructure worldwide. Predicting slope movements and their temporal occurrence is a key component of early warning systems, which reduce landslide risk by delivering timely and meaningful warnings. Moreover, monitoring data are fundamental to understanding t…	Displacement prediction; Machine learning; Time series		Hazard	Pillar 2: Detection	China;Austria	35.0001	105	machine learning	Gradient Boosting	landslide
Gómez D.; Aristizábal E.; García E.F.; Marín D.; Valencia S.; Vásquez M.	Landslides forecasting using satellite rainfall estimations and machine learning in the Colombian Andean region	2023	10.1016/j.jsames.2023.104293	https://www.scopus.com/inward/record.uri?eid=2-s2.0-85150450489&doi=10.1016%2fj.jsames.2023.104293&partnerID=40&md5=5b0db06c3d15b769089582c1d970ed3b	Due to its high topographic gradients and climatic conditions, the Colombian Andean Region (CAR) has been associated with human and economic losses caused by rainfall-triggered landslides over time; for this reason, the definition of the rainfall conditions that trigger landslides has received significant research interest. However, numerous areas that constitute this region do not have ground-ra…	Antecedent rainfall analysis; CHIRPSv2; Landslides prediction; MSWEPv2.6; Random forest		Hazard	Pillar 2: Detection	Colombia	42.9414	-7.998	machine learning	Random Forest	landslide
Zhang H.; Melgar D.; Sahakian V.; Searcy J.; Lin J.-T.	Learning source, path and site effects: CNN-based on-site intensity prediction for earthquake early warning	2022	10.1093/gji/ggac325	https://www.scopus.com/inward/record.uri?eid=2-s2.0-85142703798&doi=10.1093%2fgji%2fggac325&partnerID=40&md5=efd1cea24547a14cc59f9831891681bf	To provide timely and accurate seismic alerts for potential users during the earthquake early warning (EEW) process, several algorithms have been proposed and implemented. Some of the most common rely on the characterization of the earthquake magnitude and location, and then use a ground motion model to forecast shaking intensity at a user's location. It has been noted that with this approach the…	Convolutional neural network; Machine learning; Residual decomposition		Hazard	Pillar 2: Detection	los angeles, usa			machine learning	CNN	earthquake
Basu S.; Maitra A.; Halder S.; Pandit S.; Barman S.; Banerjee P.; Chakrabarti A.	Machine Learning Based Earthquake Early Warning (EEW) System: A Case Study of Himalayan Region	2023	10.1007/978-981-19-2600-6_19	https://www.scopus.com/inward/record.uri?eid=2-s2.0-85139162500&doi=10.1007%2f978-981-19-2600-6_19&partnerID=40&md5=34d29e0c2d7846bef5ba3c9e3a2eda55	Seismic sensing and generation of earthquake alarm is an important application for society at large. In this paper, we propose the strategy of extracting earthquake event features parameters τc and Pd from fast-arriving P-wave signals. The said features are used to explore the performances of some of the popular machine learning (ML) based classifiers to compare their performances in triggering a…	Earthquake early warning; Machine learning algorithm; Magnitude; P<sub>d</sub> ; STA-LTA; τ<sub>c</sub>		Hazard	Pillar 2: Detection	Himalayan Region			machine learning	SVM;KNN	earthquake
Briseid Storrøsten E.; Ragu Ramalingam N.; Lorito S.; Volpe M.; Sánchez-Linares C.; Løvholt F.; Gibbons S.J.	Machine learning emulation of high resolution inundation maps	2024	10.1093/gji/ggae151	https://www.scopus.com/inward/record.uri?eid=2-s2.0-85194384402&doi=10.1093%2fgji%2fggae151&partnerID=40&md5=2142f91372a1dbd80cd89051e5ee4451	Estimating coastal tsunami impact for early-warning or long-term hazard analysis requires the calculation of inundation metrics such as flow-depth or momentum flux. Both applications require the simulation of large numbers of scenarios to capture both the aleatory variability and the epistemic tsunami uncertainty. A computationally demanding step in simulating inundation is solving the non-linear…	Machine learning; Tsunami warning; Tsunamis	All Open Access; Gold Open Access	Hazard	Pillar 2: Detection	Sicily	31.2772	16.0202	machine learning	CNN;encoder–decoder	tsunami
Pota M.; Pecoraro G.; Rianna G.; Reder A.; Calvello M.; Esposito M.	Machine learning for the definition of landslide alert models: a case study in Campania region, Italy	2022	10.1007/s44163-022-00033-5	https://www.scopus.com/inward/record.uri?eid=2-s2.0-85145307277&doi=10.1007%2fs44163-022-00033-5&partnerID=40&md5=9936af933e28eeea9594964c6004ae8f	Landslide early warning systems at regional scale are typically based on correlations between landslides that occurred in the past and rainfall monitoring data in order to identify trigger rainfall thresholds. Recently, the availability of large datasets of atmospheric measurements allows including additional variables, increasing the reliability of the models. However, conducting the analyses wi…	Early warning; Fuzzy logic; Landslide alert model; Machine learning	All Open Access; Gold Open Access	Hazard	Pillar 2: Detection	Campania, Italy	40.8607	14.844	machine learning	Fuzzy logic	landslide
Sihombing F.; Torbol M.	Machine learning implementation for a rapid earthquake early warning system	2019		https://www.scopus.com/inward/record.uri?eid=2-s2.0-85063948303&partnerID=40&md5=3a71ad1e05de9ac6b2b294170ec6704e	The occurrence of an earthquake is a random phenomenon, to which a rate can be attached, but the result are catastrophes. To reduce the losses, both social and economic, a comprehensive risk reduction program must be planned and applied. One important tool at the society disposal is an earthquake early warning system (EEWS) that provides information on the earthquake epicenter and other key param…			Hazard	Pillar 2: Detection		51.5074	-0.127765	machine learning		earthquake
Darkwah G.K.; Kalyanapu A.; Owusu C.	Machine Learning-Based Flood Forecasting System for Window Cliffs State Natural Area, Tennessee	2024	10.3390/geohazards5010004	https://www.scopus.com/inward/record.uri?eid=2-s2.0-85188697796&doi=10.3390%2fgeohazards5010004&partnerID=40&md5=23af5f5085f8c8fab58187dc9225280e	The prevalence of unforeseen floods has heightened the need for more accurate flood simulation and forecasting models. Even though forecast stations are expanding across the United States, the coverage is usually limited to major rivers and urban areas. Most rural and sub-urban areas, including recreational areas such as the Window Cliffs State Natural Area, do not have such forecast stations and…	flood early warning system (FEWS); flood forecasting; long short-term memory (LSTM); machine learning; random forest (RF); support vector regression (SVR)	All Open Access; Gold Open Access	Hazard	Pillar 2: Detection	Tennessee, the United States	35.773	-86.282	machine learning	Random Forest;LSTM;SVM	flood
Zheng Z.; Zhang K.; Wang N.; Zhu M.; He Z.	Machine Learning-Based Systems for Early Warning of Rainfall-Induced Landslide	2024	10.1061/NHREFO.NHENG-1993	https://www.scopus.com/inward/record.uri?eid=2-s2.0-85196544041&doi=10.1061%2fNHREFO.NHENG-1993&partnerID=40&md5=bdaf58f5a75445db2e0d9b35d5e78257	Landslide disasters have inflicted incalculable losses on China's national economy, as well as on lives and property. Notably, 90% of landslide disasters are directly induced by rainfall or have indirect associations with it. In Bazhong City, Sichuan Province, China, the proportion of rainfall-induced landslides accounts for more than 70% of all geological disasters in the region. Our research un…	Bazhou District; Landslide susceptibility map; Machine learning; Rainfall threshold; Rainfall-induced landslide; Warning		Hazard	Pillar 2: Detection	Bazhong City, Sichuan Province, China	35.0001	105	machine learning	Random Forest;DT;BPNN;SVM	landslide
Guo A.; Sun Q.; Hu J.; Zheng W.; Gui R.; Yu Y.	MUSEnet: High Temporal-Frequency Estimation of Landslide Deformation Field Through Joint InSAR and Hydrological Observations Using Deep Learning	2024	10.1109/JSTARS.2023.3338449	https://www.scopus.com/inward/record.uri?eid=2-s2.0-85181737930&doi=10.1109%2fJSTARS.2023.3338449&partnerID=40&md5=193765ba5e041292cb6a0032d5f325ff	The Three Gorges hydropower station in China creates a large reservoir by diverting water from the Yangtze River, increasing the risk of geological disasters, especially massive landslides along the reservoir shoreline. To mitigate these risks, improving geological monitoring and early warning systems is crucial. Interferometric Synthetic Aperture Radar (InSAR) is widely used to monitor reservoir…	Deep learning; InSAR; landslide; prediction	All Open Access; Gold Open Access	Hazard	Pillar 2: Detection	the Yangtze River, China	35.0001	105	deep learning	ANN	landslide
Wang Y.V.; Kim S.H.; Lyu G.; Lee C.-L.; Ryu S.; Lee G.; Min K.-H.; Kafatos M.C.	Nowcasting Heavy Rainfall with Convolutional Long Short-Term Memory Networks: A Pixelwise Modeling Approach	2024	10.1109/JSTARS.2024.3383397	https://www.scopus.com/inward/record.uri?eid=2-s2.0-85190173118&doi=10.1109%2fJSTARS.2024.3383397&partnerID=40&md5=ef649bce696ef29f4b517892dc7f48d0	The recent decades have seen an increasing academic interest in leveraging machine learning approaches to nowcast, or forecast in a highly short-term manner, precipitation at a high resolution, given the limitations of the traditional numerical weather prediction models on this task. To capture the spatiotemporal associations of data on input variables, a deep learning (DL) architecture with the …	Artificial neural network; convolutional neural network; deep learning (DL); dual-polarimetric weather radar; early warning; hydrometeorological hazard; long short-term memory (LSTM) network; mesoscale convective system; rainfall nowcasting; recurrent neural network (RNN); remote sensing; storm	All Open Access; Gold Open Access	Hazard	Pillar 2: Detection	the Korean Peninsula			machine learning	LSTM;ANN;RNN;ConvLSTM	storm
Supriya Y.; Gadekallu T.R.	Particle Swarm-Based Federated Learning Approach for Early Detection of Forest Fires	2023	10.3390/su15020964	https://www.scopus.com/inward/record.uri?eid=2-s2.0-85147811213&doi=10.3390%2fsu15020964&partnerID=40&md5=620ee2f7d66fe819201204664d0efbfa	Forests are a vital part of the ecological system. Forest fires are a serious issue that may cause significant loss of life and infrastructure. Forest fires may occur due to human or man-made climate effects. Numerous artificial intelligence-based strategies such as machine learning (ML) and deep learning (DL) have helped researchers to predict forest fires. However, ML and DL strategies pose som…	disaster management; Federated Averaging; Federated Learning; forest fires; Particle Swarm Optimization	All Open Access; Gold Open Access	Hazard	Pillar 2: Detection		43.4715	10.6798	machine learning	FL;CNN	wildfire
Busker T.; van den Hurk B.; de Moel H.; van den Homberg M.; van Straaten C.; Odongo R.A.; Aerts J.C.J.H.	Predicting Food-Security Crises in the Horn of Africa Using Machine Learning	2024	10.1029/2023EF004211	https://www.scopus.com/inward/record.uri?eid=2-s2.0-85200989507&doi=10.1029%2f2023EF004211&partnerID=40&md5=f1ffdbfd853319f9f0cb1f3f448e84bf	In this study, we present a machine-learning model capable of predicting food insecurity in the Horn of Africa, which is one of the most vulnerable regions worldwide. The region has frequently been affected by severe droughts and food crises over the last several decades, which will likely increase in future. Therefore, exploring novel methods of increasing early warning capabilities is of vital …	drought; early warning; famine; food insecurity; Horn of Africa; machine learning		Hazard	Pillar 2: Detection	Horn of Africa			machine learning	XGB	drought
Shahfahad; Talukdar S.; Ghose B.; Islam A.R.M.T.; Hasanuzzaman M.; Ahmed I.A.; Praveen B.; Asif; Paarcha A.; Rahman A.; Gagnon A.S.; Afzal M.	Predicting long term regional drought pattern in Northeast India using advanced statistical technique and wavelet-machine learning approach	2024	10.1007/s40808-023-01818-y	https://www.scopus.com/inward/record.uri?eid=2-s2.0-85164120164&doi=10.1007%2fs40808-023-01818-y&partnerID=40&md5=54dd521d6933eeb74f50d58a0ab459d8	Understanding drought and its multifaceted challenges is crucial for safeguarding food security, promoting environmental sustainability, and fostering socio-economic well-being across the globe. As a consequence of climate change and anthropogenic factors, the occurrence and severity of drought has risen globally. In India, droughts are regular phenomenon affecting about 16% area of country each …	Innovative Trend Analysis; Meteorological drought pattern; Particle swarm optimization; Reduced error pruning tree; Sequential Mann–Kendall test; Standardized precipitation index		Hazard	Pillar 2: Detection	Northeast India, India			machine learning	DT	drought
de la Asunción M.	Prediction of Tsunami Alert Levels Using Deep Learning	2024	10.1029/2023EA003385	https://www.scopus.com/inward/record.uri?eid=2-s2.0-85188325601&doi=10.1029%2f2023EA003385&partnerID=40&md5=b80995b1c420c51ed28e8672c84f97e7	Tsunami simulations require powerful computational resources to be performed efficiently. Although the modern graphics processing units (GPUs) allow the acceleration of this kind of simulations, they can still last many minutes or even hours for simulations which have to deal with very high spatial resolutions or simulation times. In this paper, we propose a method to predict the alert or inundat…	deep learning; neural networks; tsunami alert levels	All Open Access; Gold Open Access	Hazard	Pillar 2: Detection	Cádiz, Spain; the Philippines	34.2331	-102.411	deep learning	MLP	tsunami
Anh D.T.; Danh L.V.Q.; Nguyen C.-N.	Predictive Modeling of Landslide Susceptibility in Soft Soil Canal Regions: A Focus on Early Warning Systems	2023	10.14569/IJACSA.2023.01412106	https://www.scopus.com/inward/record.uri?eid=2-s2.0-85183406160&doi=10.14569%2fIJACSA.2023.01412106&partnerID=40&md5=f171fe3baa3125b444f3f76f67620bbe	The Mekong Delta (MD) has suffered significant losses in land resources, economic damage, and human and property casualties due to recent landslides. An early warning system for landslides is a valuable tool for identifying the effectiveness and timely detection of changes in the soil to promptly determine solutions and minimize damage caused by landslides in an area. In this study, we apply a ma…		All Open Access; Gold Open Access	Hazard	Pillar 2: Detection	Mekong Delta	-37.7885	175.284	machine learning	LSTM	landslide
Saminathan S.; Mitra S.	Probabilistic post-processing of short to medium range temperature forecasts: Implications for heatwave prediction in India	2024	10.1007/s10661-024-12418-3	https://www.scopus.com/inward/record.uri?eid=2-s2.0-85185484968&doi=10.1007%2fs10661-024-12418-3&partnerID=40&md5=7409f4d8a5db6fb77da8cc21ee120d1e	Accurate and reliable air temperature forecasts are necessary for predicting and responding to thermal disasters such as heat strokes. Forecasts from Numerical Weather Prediction (NWP) models contain biases which require post-processing. Studies assessing the skill of probabilistic post-processing techniques (PPTs) on temperature forecasts in India are lacking. This study aims to evaluate probabi…	Bayesian model averaging; ECMWF; GEFS; Maximum temperature; Model bias; Nonhomogenous Gaussian regression; NWP models		Hazard	Pillar 2: Detection	India	22.3511	78.6677	machine learning	NGR;BMA	heatwave
Amat K.R.; Baitha A.; Adhikarichhetri B.; Bohara N.; Bista C.; Shreenidhi H.S.	QuakeGuard Insight: An IoT-Enabled Machine Learning System	2024	10.1109/ICDECS59733.2023.10502754	https://www.scopus.com/inward/record.uri?eid=2-s2.0-85192528166&doi=10.1109%2fICDECS59733.2023.10502754&partnerID=40&md5=e8427d20e78abcc8ef26e35ead7c3148	In this work, an earthquake prediction system utilizing machine learning (ML) techniques and Internet of Things (IoT) technologies is presented, using accelerometer data from the ADXL335 sensor. In order to analyze seismic patterns, the system records multi-axis accelerations. Various machine learning models are then used for predictive analytics. This technology seeks to predict probable seismic…	ADXL335 Accelerometer; Earthquake Prediction; Seismic Patterns		Hazard	Pillar 2: Detection				machine learning	SVM;DT	earthquake
Duncan A.P.; Chen A.S.; Keedwell E.C.; Djordjević S.; Savić D.A.	RAPIDS: Early warning system for urban flooding and water quality hazards	2013		https://www.scopus.com/inward/record.uri?eid=2-s2.0-84894223470&partnerID=40&md5=46a6690bb24ccebd0dd6df64d45df7d4	This paper describes the application of Artificial Neural Networks (ANNs) as Data Driven Models (DDMs) to predict urban flooding in real-time based on weather radar and/or raingauge rainfall data. A time-lagged ANN is configured for prediction of flooding at sewerage nodes and outfalls based on input parameters including rainfall. In the absence of observed flood data, a hydrodynamic simulator ma…	ANN; Early warning system; Flood risk; Machine learning; Neural network; Nowcasting; Prediction; Rainfall; Urban flood		Hazard	Pillar 2: Detection	UK	43.0958	-78.6546	machine learning	ANN	flood
Kuyuk H.S.; Susumu O.	Real-time classification of earthquake using deep learning	2018	10.1016/j.procs.2018.10.316	https://www.scopus.com/inward/record.uri?eid=2-s2.0-85061988513&doi=10.1016%2fj.procs.2018.10.316&partnerID=40&md5=b84e7eb74411dd1a688712e93b224577	Existing Earthquake Early Warning Systems (EEWSs) calculates the location and magnitude of an earthquake using real-time waveforms from seismic stations within a few seconds. Typically, three to six stations are necessary to estimate earthquake parameters. Waiting for primary (P-) wave information from closest stations results in a blind-zone area where the arrival of secondary (S-) wave cannot b…	Convulational Neural Network; Deep Learning; Earthquake Early Warning System; Long Short-Term Memory	All Open Access; Gold Open Access	Hazard	Pillar 2: Detection	Japan	36.5748	139.239	deep learning	LSTM	earthquake
Zhang X.; Zhang M.; Tian X.	Real-Time Earthquake Early Warning With Deep Learning: Application to the 2016 M 6.0 Central Apennines, Italy Earthquake	2021	10.1029/2020GL089394	https://www.scopus.com/inward/record.uri?eid=2-s2.0-85102494716&doi=10.1029%2f2020GL089394&partnerID=40&md5=0b1ada369ed434f3ed8bf9e8d098bcb1	Earthquake early warning (EEW) systems are required to report earthquake locations and magnitudes as quickly as possible before the damaging S wave arrival to mitigate seismic hazards. Deep learning techniques provide potential for extracting earthquake source information from full seismic waveforms instead of seismic phase picks. We developed a novel deep learning EEW system that utilizes fully …	earthquake early warning; earthquake location; earthquake magnitude; machine learning; neural network; the 2016 Central Italy earthquake	All Open Access; Green Open Access	Hazard	Pillar 2: Detection	Italy			machine learning	cnn	earthquake
Pianforini M.; Dazzi S.; Pilzer A.; Vacondio R.	Real-time flood maps forecasting for dam-break scenarios with a transformer-based deep learning model	2024	10.1016/j.jhydrol.2024.131169	https://www.scopus.com/inward/record.uri?eid=2-s2.0-85189860587&doi=10.1016%2fj.jhydrol.2024.131169&partnerID=40&md5=dedcf6943d2ee34147488be4f5248112	This paper presents a purely data-driven deep-learning approach for flood maps forecasting. For the first time in this context a Transformer-based algorithm is employed to address one of the main issues in early-warning systems for flood propagation, i.e., the long computational times required to forecast the inundation evolution in real time. The proposed model, named “FloodSformer”, is trained …	Dam-break; Data-driven model; Deep learning; Inundation maps; Real-time flood forecasting	All Open Access; Hybrid Gold Open Access	Hazard	Pillar 2: Detection	the Parma River, Italy			deep learning	CNN	flood
Zhou Y.; Wu Z.; Jiang M.; Xu H.; Yan D.; Wang H.; He C.; Zhang X.	Real-time prediction and ponding process early warning method at urban flood points based on different deep learning methods	2024	10.1111/jfr3.12964	https://www.scopus.com/inward/record.uri?eid=2-s2.0-85179957110&doi=10.1111%2fjfr3.12964&partnerID=40&md5=bebdf654f1e5075d62cb5b837a0fd147	Accurate prediction of urban floods is regarded as one of the critical means to prevent urban floods and reduce the losses caused by floods. In this study, a refined prediction and early warning method system for urban flood and waterlogging processes based on deep learning methods is proposed. The spatial autocorrelation of rain and ponding points is analyzed by Moran's I (a common used statisti…	deep learning; early warning; ponding point; prediction; urban flood	All Open Access; Gold Open Access; Green Open Access	Hazard	Pillar 2: Detection	Henan Province, China			deep learning	Gradient Boosting	flood
Nocentini N.; Rosi A.; Piciullo L.; Liu Z.; Segoni S.; Fanti R.	Regional-scale spatiotemporal landslide probability assessment through machine learning and potential applications for operational warning systems: a case study in Kvam (Norway)	2024	10.1007/s10346-024-02287-9	https://www.scopus.com/inward/record.uri?eid=2-s2.0-85195642747&doi=10.1007%2fs10346-024-02287-9&partnerID=40&md5=236fed5d42649aed6c52f357cc562e28	The use of machine learning models for landslide susceptibility mapping is widespread but limited to spatial prediction. The potential of employing these techniques in spatiotemporal landslide forecasting remains largely unexplored. To address this gap, this study introduces an innovative dynamic (i.e., space–time-dependent) application of the random forest algorithm for evaluating landslide haza…	Landslide hazard maps; Landslides; Machine learning; Random forest; Spatiotemporal prediction; Warning	All Open Access; Hybrid Gold Open Access	Hazard	Pillar 2: Detection	Kvam, Norway	64.14	11.7393	machine learning	Random Forest	landslide
Liu Y.; Huang J.; Xiao R.; Ma S.; Zhou P.	Research on a Regional Landslide Early-Warning Model Based on Machine Learning—A Case Study of Fujian Province, China	2022	10.3390/f13122182	https://www.scopus.com/inward/record.uri?eid=2-s2.0-85144635139&doi=10.3390%2ff13122182&partnerID=40&md5=778872264d8a6f7dd66f9d8d649330cd	China’s landslide disasters are serious, and regional landslide disaster early-warning is one of the important means of disaster prevention and mitigation. The traditional regional landslide disaster early-warning model, however, is limited by the complex landslide induction mechanism, limited data accumulation, and insufficient big data analysis methods, and has problems such as limited early-wa…	early-warning model; landslide; machine learning; model study; Random Forest	All Open Access; Gold Open Access	Hazard	Pillar 2: Detection	Fujian Province, China	26.1932	118.221	machine learning	Random Forest;SVM;DT;KNN	landslide
Panyadee P.; Champrasert P.	Spatiotemporal Flood Hazard Map Prediction Using Machine Learning for a Flood Early Warning Case Study: Chiang Mai Province, Thailand	2024	10.3390/su16114433	https://www.scopus.com/inward/record.uri?eid=2-s2.0-85195779061&doi=10.3390%2fsu16114433&partnerID=40&md5=a9f15e7c9ee2f07289c8cad96a887c88	Floods cause disastrous damage to the environment, economy, and humanity. Flood losses can be reduced if adequate management is implemented in the pre-disaster period. Flood hazard maps comprise disaster risk information displayed on geo-location maps and the potential flood events that occur in an area. This paper proposes a spatiotemporal flood hazard map framework to generate a flood hazard ma…	CNN; flood hazard map; IDW; LSTM; spatiotemporal prediction	All Open Access; Gold Open Access	Hazard	Pillar 2: Detection	Chiang Mai, Thailand	30.8143	50.8661	machine learning	CNN;LSTM	flood
Ponziani M.; Ponziani D.; Giorgi A.; Stevenin H.; Ratto S.M.	The use of machine learning techniques for a predictive model of debris flows triggered by short intense rainfall	2023	10.1007/s11069-023-05853-x	https://www.scopus.com/inward/record.uri?eid=2-s2.0-85148342611&doi=10.1007%2fs11069-023-05853-x&partnerID=40&md5=92b5c5a2aedee0d8e8a52937c475c428	The Alpine region of Aosta Valley has an early warning system to issue hydrogeological alerts up to 36 h in advance based on the output of hydrological models and rainfall thresholds. However, those thresholds generally do not apply to the debris flows triggered by local summer thunderstorms, which typically are intense rainfalls of short duration, with cumulative precipitation lower than 20 mm. …	Alpine region; Debris flow; Early warning system; Machine learning	All Open Access; Green Open Access	Hazard	Pillar 2: Detection	Aosta Valley, Italy	45.7301	7.38743	machine learning	SVM;DT;RF;KNN	landslide
Meng F.; Ren T.; Liu Z.; Zhong Z.	Toward earthquake early warning: A convolutional neural network for repaid earthquake magnitude estimation	2023	10.1016/j.aiig.2023.03.001	https://www.scopus.com/inward/record.uri?eid=2-s2.0-85151555907&doi=10.1016%2fj.aiig.2023.03.001&partnerID=40&md5=c3f22cc2aef8715e117512d5fc996aac	Earthquake early warning (EEW) is one of the important tools to reduce the hazard of earthquakes. In contemporary seismology, EEW is typically transformed into a fast classification of earthquake magnitude, i.e., large magnitude earthquakes that require warning are in the positive category and vice versa in the negative category. However, the current standard information signal processing routine…	DenseBlock; Earthquake early warning; Magnitude classification; Massive tectonic earthquakes; Multi-head attention	All Open Access; Gold Open Access	Hazard	Pillar 2: Detection	China			deep learning	CNN	earthquake
Ye Q.; Xia B.; Ren Y.	Towards a Multimedia Big Data-Driven Approach for Earthquake Monitoring and Forecasting Early Warning System	2024	10.31449/inf.v48i9.5798	https://www.scopus.com/inward/record.uri?eid=2-s2.0-85196950729&doi=10.31449%2finf.v48i9.5798&partnerID=40&md5=36f83d34676e123233d0a05feb69de54	Digital networks have fundamentally changed the way that people think by enabling them to share their location and other personal information for the benefit of their communities. The popularity of geo-social networks (GN) like Instagram, Twitter, Facebook, and Flickr has increased significantly in recent years. As a result, everyone in the world may now express their opinions, immediately report…	big data; earthquake; Geo-social networks (GN); hybrid lion-optimized random forest (HLO-RF)	All Open Access; Gold Open Access	Hazard	Pillar 2: Detection	India			machine learning	Random Forest	earthquake
Vrotsou K.; Navarra C.; Kucher K.; Fedorov I.; Schück F.; Unger J.; Neset T.-S.	Towards a Volunteered Geographic Information-Facilitated Visual Analytics Pipeline to Improve Impact-Based Weather Warning Systems	2023	10.3390/atmos14071141	https://www.scopus.com/inward/record.uri?eid=2-s2.0-85166256899&doi=10.3390%2fatmos14071141&partnerID=40&md5=5e9a3aedb717d693a7b5646fd7d9c790	Extreme weather events, such as flooding, are expected to increase in frequency and intensity. Therefore, the prediction of extreme weather events, assessment of their local impacts in urban environments, and implementation of adaptation measures are becoming high-priority challenges for local, regional, and national agencies and authorities. To manage these challenges, access to accurate weather…	artificial intelligence; classification; flooding; machine learning; natural language processing; social media; visual analytics; visualization; volunteered geographic information; weather warning systems	All Open Access; Gold Open Access	Hazard	Pillar 2: Detection	Sweden	59.675	14.5209	AI	SVM;RNN;CNN;RF;NLP;text classification	flood
Novianty A.; Machbub C.; Widiyantoro S.; Meilano I.; Daryono	Tsunami Potential Prediction using Seismic Features and Artificial Neural Network for Tsunami Early Warning System	2022	10.18517/ijaseit.12.1.14237	https://www.scopus.com/inward/record.uri?eid=2-s2.0-85126374740&doi=10.18517%2fijaseit.12.1.14237&partnerID=40&md5=2d10eb12cf14bb23003d7a13dd158e2f	Tsunamis are categorized as geophysical disasters because tectonic earthquakes triggered most of their occurrences. The high number of deaths due to tsunami catastrophe has made many countries develop a tsunami early warning system (TEWS), especially countries prone to tectonic earthquakes. One of the crucial subsystems in a TEWS is the tsunami potential prediction subsystem. To provide an early …	Backpropagation ann; Early warning system; Prediction; Seismic; Tsunami	All Open Access; Hybrid Gold Open Access	Hazard	Pillar 2: Detection	Indonesia	50.4112	16.4568	machine learning	ANN	tsunami
Rabbani E.S.; Adytia D.; Husrin S.	Tsunami Signal Classification Based on Sea Level Data using Extreme Gradient Boosting Method for Tsunami Early Warning System Modeling	2023	10.1109/ICoDSA58501.2023.10276491	https://www.scopus.com/inward/record.uri?eid=2-s2.0-85175650760&doi=10.1109%2fICoDSA58501.2023.10276491&partnerID=40&md5=b7c6e2807223e1ad7032aeb5e26d53b6	Eruptive activity that started in June 2018 caused a landslide on Anak Krakatau volcano in December 2018. Volcanic material was released into the sea by the landslide and caused a tsunami that killed 437 people, making it one of the deadliest volcano-generated tsunamis. The tsunami early warning system deployed in Indonesia was ineffective since it could only detect tsunamis based on earthquake d…	classification; machine learning; tsunami early warning system; xgboost		Hazard	Pillar 2: Detection	Anak Krakatau, Indonesia	-6.09933	105.425	machine learning	Random Forest;XGB;SVM	tsunami
Rey-Devesa P.; Carthy J.; Titos M.; Prudencio J.; Ibáñez J.M.; Benítez C.	Universal machine learning approach to volcanic eruption forecasting using seismic features	2024	10.3389/feart.2024.1342468	https://www.scopus.com/inward/record.uri?eid=2-s2.0-85198122760&doi=10.3389%2ffeart.2024.1342468&partnerID=40&md5=642f8d28f783049ed30a70c54fa7a6b3	Introduction: Volcano seismology has successfully predicted several eruptions and includes many reliable methods that have been adopted extensively by volcanic observatories; however, there are several problems that still lack solutions. Meanwhile, the overwhelming success of data-driven models to solve predictive complex real-world problems positions them as an effective addition to the monitori…	deep learning; forecasting; geophysics; neural networks; signal processing; volcano seismology	All Open Access; Gold Open Access	Hazard	Pillar 2: Detection	Mount St. Helens, USA	46.1914	-122.196	machine learning	ANN	volcano
Ibrahim S.P.S.; Rakshitha I.; Nithin U.; Namratha L.; Rahul V.N.S.; Shaik M.A.K.	Unleashing machine wisdom: A glimpse into AI-powered tsunami early warning systems	2024	10.4018/979-8-3693-3362-4.ch012	https://www.scopus.com/inward/record.uri?eid=2-s2.0-85194454406&doi=10.4018%2f979-8-3693-3362-4.ch012&partnerID=40&md5=aafa6f0fb0e76e4dd041a192e5f0d04a	Embarking on an exploration of disaster resilience, this chapter scrutinizes the potential of AI-driven tsunami early warning systems (TEWS). Focused on the catastrophic potential of tsunamis, the narrative unveils a visionary roadmap, spotlighting artificial neural networks (ANN), and convolutional neural networks (CNN). While the actual implementation lies in the future, the chapter charts a co…			Hazard	Pillar 2: Detection				AI	CNN;ANN	tsunami
Rudyanto A.; Gho D.; Tyastama A.; Karyadi D.; Lin P.-Y.	Unveiling the potential: preliminary result on an AI-based onsite earthquake early warning system deployment in Denpasar City	2023	10.1051/e3sconf/202346402002	https://www.scopus.com/inward/record.uri?eid=2-s2.0-85182751127&doi=10.1051%2fe3sconf%2f202346402002&partnerID=40&md5=7fa370c75ff785cdc3198d866be0e954	Due to Indonesia's geographical location within the Pacific Ring of Fire, it is susceptible to earthquake occurrences. Therefore, the implementation of an Earthquake Early Warning (EEW) System is crucial to mitigate the impact of earthquakes. This study focused on deploying an on-site EEW system on Bali Island, an Indonesian region known for its elevated seismic activity. The study evaluated the …		All Open Access; Gold Open Access	Hazard	Pillar 2: Detection	Bali, Indonesia	-8.67358	115.177	AI	ANN	earthquake
Abdalzaher M.S.; Sami Soliman M.; Fouda M.M.	Using Deep Learning for Rapid Earthquake Parameter Estimation in Single-Station Single-Component Earthquake Early Warning System	2024	10.1109/TGRS.2024.3492023	https://www.scopus.com/inward/record.uri?eid=2-s2.0-85208941563&doi=10.1109%2fTGRS.2024.3492023&partnerID=40&md5=a7deed14c0b0ad157787088c40c39c82	Earthquake early warning systems (EEWS) often rely on fast determination of earthquake source parameters, namely location, magnitude, and depth. In areas where the seismic network is coarse, the capability to determine source parameters based on data recorded by a single station is desirable. Moreover, being able to use a single component of the seismic data might increase the robustness of the s…	Earthquake early warning; Machine learning; P-wave; Seismic parameters		Hazard	Pillar 2: Detection	Japan			deep learning	CNN	earthquake
Radha R.; Yandrapati P.B.; Abirami M.; Victo Sudha George G.; Joshi A.	Using Machine Learning to Estimate Source Location Early Earthquake Warning	2024		https://www.scopus.com/inward/record.uri?eid=2-s2.0-85182470929&partnerID=40&md5=5ae7b0d1d96f95d35198e9c574074c91	Early warning systems for earthquakes can mitigate their destructive potential by spreading information about the quake's magnitude and location long before destructive waves reach populated areas. Source-location estimations in these systems need to be timely and accurate for them to be useful. This study presents a novel approach for enhancing the precision and speed of seismic early warning us…	Earthquake Early Warning; Epicentral Location Estimation; Mean Absolute Error; P-Wave Arrival Times; Random Forest Model; Rapid and Reliable Prediction		Hazard	Pillar 2: Detection				machine learning	Random Forest	earthquake
Shao Y.; Zhu Q.; Feng Z.; Sun L.; Yue P.; Wang A.; Zhang X.; Su Z.	Utilizing Grid Data and Deep Learning for Forest Fire Occurrences and Decision Support: A Case Study in the Ningxia Hui Autonomous Region	2023	10.3390/f14122418	https://www.scopus.com/inward/record.uri?eid=2-s2.0-85180646859&doi=10.3390%2ff14122418&partnerID=40&md5=d0e5f0874c211e70a1ef541f684156e9	In order to investigate the geographical distribution of forest fire occurrences in the Ningxia Hui Autonomous Region, this study employs advanced modeling techniques, utilizing diverse data sources, including fuel, Gross Domestic Product (GDP), population, meteorology, buildings, and grid data. This study integrates deep learning Convolutional Neural Networks (CNNs) to predict potential fire inc…	Convolutional Neural Networks (CNNs); forest fires; geographic distribution; multi-source data; occurrence prediction	All Open Access; Gold Open Access	Hazard	Pillar 2: Detection	China			deep learning	CNN	wildfire
Wee G.; Chang L.-C.; Chang F.-J.; Mat Amin M.Z.	A flood Impact-Based forecasting system by fuzzy inference techniques	2023	10.1016/j.jhydrol.2023.130117	https://www.scopus.com/inward/record.uri?eid=2-s2.0-85171325503&doi=10.1016%2fj.jhydrol.2023.130117&partnerID=40&md5=c07694ce7782e195b813823d092cff67	The increasing frequency of severe floods worldwide highlights the need for effective communication and dissemination of information about potential floods and their possible consequences. Modern technology, such as social media and early warning systems, can play a crucial role in informing the public about impending floods and their potential impact. Impact-Based Forecasting (IBF), conveying me…	Artificial Intelligence (AI); Exposure; Flood Impact-Based Forecasting; Fuzzy Inference System; Hazard; Vulnerability		Warning	Pillar 3: Warning	Kemaman River, Malaysia	4.2732	103.196	AI	Fuzzy logic	flood
Masupha T.E.; Moeletsi M.E.; Tsubo M.	A transformative framework reshaping sustainable drought risk management through advanced early warning systems	2024	10.1016/j.isci.2024.110066	https://www.scopus.com/inward/record.uri?eid=2-s2.0-85195850847&doi=10.1016%2fj.isci.2024.110066&partnerID=40&md5=90e58002bf279e1c5d49b2961fa12ec4	In light of the increasing vulnerability to drought occurrences and the heightened impact of drought-related disasters on numerous communities, it is imperative for drought-sensitive sectors to adopt proactive measures. This involves the implementation of early warning systems to effectively mitigate potential risks. Guided by Toulmin's model of argumentation, this research proposes a framework o…	earth sciences; hazard communication	All Open Access; Green Open Access	Warning	Pillar 3: Warning				deep learning		drought
Ouaissa M.; Ouaissa M.; El Himer S.; Boulouard Z.	AI and Iot integration for natural disaster management: A comprehensive review and future directions	2024	10.4018/979-8-3693-3896-4.ch001	https://www.scopus.com/inward/record.uri?eid=2-s2.0-85194446697&doi=10.4018%2f979-8-3693-3896-4.ch001&partnerID=40&md5=f17eb9c7b9c1f123bfa283d143c73246	Natural and man-made disasters have become more frequent than ever and the need for disaster preparedness has increased over the years. New technologies, such as artificial intelligence (AI) and the internet of things (IoT), have the potential to revolutionize the field of disaster risk prevention, reduction, and response. This chapter explores the potentialof artificial intelligence and IoT tech…			Warning	Pillar 3: Warning				AI		disasters
Gupta T.; Roy S.	Applications of Artificial Intelligence in Disaster Management	2024	10.1145/3669754.3669802	https://www.scopus.com/inward/record.uri?eid=2-s2.0-85203839812&doi=10.1145%2f3669754.3669802&partnerID=40&md5=584d3e0a8537158bdbf28c2f5528b36e	In post-disaster scenarios, government and non-governmental organizations (NGOs) work to coordinate disaster relief efforts efficiently, aiming to meet humanitarian needs promptly. Utilizing available data such as satellite imagery, sensor data, and social media, alongside data mining and big data analytics, can significantly enhance disaster management efforts. However, timely access to these of…	Artificial Intelligence; Disaster Management; Human-made Disaster; Natural disaster		Warning	Pillar 3: Warning				AI		disasters
Ogie R.I.; Rho J.C.; Clarke R.J.	Artificial Intelligence in Disaster Risk Communication: A Systematic Literature Review	2018	10.1109/ICT-DM.2018.8636380	https://www.scopus.com/inward/record.uri?eid=2-s2.0-85062850208&doi=10.1109%2fICT-DM.2018.8636380&partnerID=40&md5=9f760f76ca3cd6a89d609c3636e4f1ea	Effective communication of disaster risks is crucial to provoking appropriate responses from citizens and emergency operators. With recent advancement in Artificial Intelligence (AI), several researchers have begun exploring machine learning techniques in improving disaster risk communication. This paper adopts a systematic literature approach to report on the various research activities involvin…	Artificial Intelligence; communication; disaster; machine laerning	All Open Access; Green Open Access	Warning	Pillar 3: Warning				AI		disasters
Luthfee A.A.; Abdulla R.; Thiruchelvam V.; Rana M.E.; Mukil A.; Bathich A.; Lau C.Y.	Early flood detection and avoidance using IoT and machine learning	2024	10.1063/5.0230082	https://www.scopus.com/inward/record.uri?eid=2-s2.0-85203987880&doi=10.1063%2f5.0230082&partnerID=40&md5=8575648c563db9d489b556edb7e9529f	With the increasing frequency and severity of natural disasters, particularly floods, there is a pressing need for advanced monitoring and prediction systems to mitigate their impact on vulnerable communities. Leveraging IoT technologies and machine learning algorithms present promising avenues for enhancing early warning systems and improving disaster preparedness. This research entails the desi…			Warning	Pillar 3: Warning				machine learning	AR	flood
Maniatakis C.A.; Zacharenaki A.E.; Moraitis C.; Stavroulakis G.E.	Earthquake Early Warning Systems: A Review with Applications in Greece	2023		https://www.scopus.com/inward/record.uri?eid=2-s2.0-85153810039&partnerID=40&md5=35afd2169b7cce36d698b2739c97ed6c	Catastrophic earthquakes have always been a major threat affecting the world’s population and economy with the most disastrous consequences in urban areas. In order to tackle this phenomenon, scientists from the mid-19th century showed interest in finding ways to inform about a forthcoming earthquake event but only after 1960 did it find application with the evolution of technology. As a result o…	Earthquake Early Warning Systems (EEWS); neural networks; seismic waves; state-of-the-art		Warning	Pillar 3: Warning	Greece	38.9954	21.9877	AI	ANN	earthquake
Krishnappa N.; Saraswathi D.; Chelliah C.	Exhaustive Insights Towards Social-Media Driven Disaster Management Approaches	2024	10.14569/IJACSA.2024.0150577	https://www.scopus.com/inward/record.uri?eid=2-s2.0-85197862753&doi=10.14569%2fIJACSA.2024.0150577&partnerID=40&md5=efd4bf3795977ee315e0bc62d2fd918e	The manuscript presents discussion about the disaster management approaches using social media. It is noted that rising popularity of social media has been witnessed to significantly contribute towards information propagation and community participation to deal with the event of disaster. Different from conventional disaster management policies, the scope of inclusion of social media-based approa…	Artificial intelligence; community; disaster management; information propagation; social media	All Open Access; Gold Open Access	Warning	Pillar 3: Warning				AI		disasters
Indrakumari R.; Sriramulu S.; Partheeban N.; Rajavel R.	FloodWatch: Suggesting an IoT-Driven Flood Monitoring and Early Warning System for the Flood-Prone Cuddalore District in the Indian State of Tamilnadu	2024	10.1201/9781003469612-15	https://www.scopus.com/inward/record.uri?eid=2-s2.0-85206429913&doi=10.1201%2f9781003469612-15&partnerID=40&md5=1e1930b6b4342458c56cf39c78153891	Floods continue to pose significant threats to communities worldwide, causing loss of life, property damage, and disruption of vital services. Timely and accurate flood monitoring and early warning systems play a critical role in mitigating these impacts. This chapter presents “FloodWatch,” an innovative IoT-based flood monitoring and early warning system designed to enhance community resilience …			Warning	Pillar 3: Warning	Cuddalore, Tamilnadu, India	11.5202	79.3396	machine learning		flood
Denis G.; Montoya L.; Occhipinti G.; Schreier G.; Ciccolella A.; Kaku K.; Suzuki K.	Highly responsive space and ground systems: New opportunities for disasters management	2019		https://www.scopus.com/inward/record.uri?eid=2-s2.0-85079145194&partnerID=40&md5=64d4a6564b640341a5d9e83c5ffd377c	This paper analyses the feasibility of innovative space-based systems supporting the prevention and management of disasters, focusing on early warning, alert and emergency response. The new space systems (current ones or planned in a near future), based on small and large constellations, high performance communication links and powerful ground segments, enable high resolution, low latency and rea…	Disasters management; Early warning; Earthquakes; Emergency response; Integrated applications; Latency; Newspace; Tsunamis		Warning	Pillar 3: Warning		34.2331	-102.411	machine learning		tsunami
Guéhenneux Y.; Gouhier M.	HOTVOLC: the official French satellite-based service for operational monitoring and early warning of volcanic ash plumes	2024	10.1007/s00445-024-01716-w	https://www.scopus.com/inward/record.uri?eid=2-s2.0-85187153509&doi=10.1007%2fs00445-024-01716-w&partnerID=40&md5=f48521a0d73c2e5ee6a795332913b937	Early detection of volcanic ash clouds is crucial to aviation safety and airspace surveillance. With the increase in air traffic and the frequency of volcanic eruptions, the need for effective warning procedures and improved detection methods has become obvious. The eruption of the Eyjafjallajökull volcano in 2010 showed that air traffic operations were severely disrupted and highlighted the impo…	HOTVOLC; MSG (Meteosat Second Generation); Risk; Satellite; VAAC; Volcanic ash; Volcanic clouds	All Open Access; Green Open Access	Warning	Pillar 3: Warning		34.2331	-102.411	machine learning	DT	volcano
Dang T.Q.; Tran B.H.; Le Q.N.; Tanim A.H.; Bui V.H.; Mai S.T.; Thanh P.N.; Anh D.T.	Integrating Intelligent Hydro-informatics into an effective Early Warning System for risk-informed urban flood management	2025	10.1016/j.envsoft.2024.106246	https://www.scopus.com/inward/record.uri?eid=2-s2.0-85206254046&doi=10.1016%2fj.envsoft.2024.106246&partnerID=40&md5=f76c77e2c7ae1df017df2c876423745c	The urban drainage system constantly facing flooding issues in coastal and urban areas. Robust and accurate urban flood management, particularly considering fast-moving compound floods, is crucial to minimize the impact of flood disasters in coastal cities. Till now, Ho Chi Minh City (HCMC) lacks an effective means of urban flood management because of flood risk communication among residents. Exi…	Early warning system; ML model; Open-source; Real-time; Urban flooding		Warning	Pillar 3: Warning	Thu Duc City, Vietnam	10.8359	106.753	machine learning	ANN;KNN;DT;GP;NB;RF	flood
Abbasi A.; Dillon R.; Raghav Rao H.; Liu Sheng O.R.	Preparedness and Response in the Century of Disasters: Overview of Information Systems Research Frontiers	2024	10.1287/isre.2024.intro.v35.n2	https://www.scopus.com/inward/record.uri?eid=2-s2.0-85199523142&doi=10.1287%2fisre.2024.intro.v35.n2&partnerID=40&md5=65ca409107fdf09de982454d84751c17	“The Century of Disasters” refers to the increased frequency, complexity, and magnitude of natural and man-made disasters witnessed in the 21st century: the impact of such disasters is exacerbated by infrastructure vulnerabilities, population growth/urbanization, and a challenging policy landscape. Technology-enabled disaster management (TDM) has an important role to play in the Century of Disast…	information systems research; preparedness; technology-enabled disaster management		Warning	Pillar 3: Warning				AI		disasters
Zhang Z.; Zhang J.; Sun H.; Huang K.	Research on social media tweet classification of rainstorm disaster based on XGBoost model	2022		https://www.scopus.com/inward/record.uri?eid=2-s2.0-85166381369&partnerID=40&md5=c1d9bcc99f83ed4cf056bb66abc5aac4	In the context of the rapid development of the Internet, the online social media platform represented by Weibo has become an important channel for disseminating disaster information, effective identification and utilization of tweets with real-time disaster information is of great significance for disaster early warning and emergency management. This paper takes the tweets about "720" Henan rains…			Warning	Pillar 3: Warning	Henan, China	34	114	machine learning	XGB	storm
Ho S.; Stephens P.; Mcgavock S.	Stormwater Flood Forecasting and Decision Support System using a Digital Twin - Bangkok pilot project	2022		https://www.scopus.com/inward/record.uri?eid=2-s2.0-85150606251&partnerID=40&md5=80cd5c24133c5cf2cdfe40c4cd06be84	Mott MacDonald has developed a pilot Flood Management Decision Support System (DSS) in Bangkok, Thailand. The DSS utilises remote sensing, hydraulic modelling, and machine learning within integrated rainfall and stormwater flood forecasting system, providing early warnings to enable efficient, targeted and evidence-based operational response. The DSS integrates rainfall radar and recorded rainfal…			Warning	Pillar 3: Warning	Bangkok, Thailand	13.7525	100.494	machine learning		flood
Zander K.K.; Garnett S.T.; Ogie R.; Alazab M.; Nguyen D.	Trends in bushfire related tweets during the Australian ‘Black Summer’ of 2019/20	2023	10.1016/j.foreco.2023.121274	https://www.scopus.com/inward/record.uri?eid=2-s2.0-85165531705&doi=10.1016%2fj.foreco.2023.121274&partnerID=40&md5=8ea5ff06876fc45fe63be83119547f34	Social media is widely used in emergencies, but the nature of the communication is poorly understood. We employed unsupervised topic modelling and sentiment analysis to analyse more than 80,000 Twitter tweets posted by users in Australia over a six-month period before, during and after the severe bushfires in 2019–2020, dubbed the ‘Black Summer’. While tweets about bushfire updates dominated, pol…	Disaster communication; Risk reduction; Sentiment analysis; Social media; Topic modelling; Wildfires	All Open Access; Hybrid Gold Open Access	Warning	Pillar 3: Warning	Australia	-24.7761	134.755	machine learning	NLP	wildfire
	Unveiling the potential: preliminary result on an AI-based onsite earthquake early warning system deployment in Denpasar City	2023	10.1051/e3sconf/202346402002	https://www.scopus.com/inward/record.uri?eid=2-s2.0-85182751127&doi=10.1051%2fe3sconf%2f202346402002&partnerID=40&md5=7fa370c75ff785cdc3198d866be0e954	Due to Indonesia's geographical location within the Pacific Ring of Fire, it is susceptible to earthquake occurrences. Therefore, the implementation of an Earthquake Early Warning (EEW) System is crucial to mitigate the impact of earthquakes. This study focused on deploying an on-site EEW system on Bali Island, an Indonesian region known for its elevated seismic activity. The study evaluated the …		All Open Access; Gold Open Access	Hazard	Pillar 3: Warning	Bali, Indonesia	-8.67358	115.177	AI	ANN	earthquake
David W.; Garmendia-Doval B.; King-Okoye M.	Artificial Intelligence Support to the Paradigm Shift from Reactive to Anticipatory Action in Humanitarian Responses	2023	10.1007/978-3-031-31268-7_9	https://www.scopus.com/inward/record.uri?eid=2-s2.0-85161695948&doi=10.1007%2f978-3-031-31268-7_9&partnerID=40&md5=0f60072016ba771140c8fc0947382c9f	Climate change impact factors, drought, food insecurity, exacerbate existing vulnerabilities, with security implications as often they generate opportunities for insurgence and complicate peacebuilding efforts. Humanitarian anticipatory action is an innovative approach which systematically links early warnings to actions designed to provide protection ahead of a hazard. Leveraging authors’ experi…	Anticipatory Action; Artificial Intelligence; Simulation		Action	Pillar 4: Response	Nigeria			AI		drought
Yang J.; Hou H.; Hu H.	Exploring the Intelligent Emergency Management Mode of Rural Natural Disasters in the Era of Digital Technology	2024	10.3390/su16062366	https://www.scopus.com/inward/record.uri?eid=2-s2.0-85188909295&doi=10.3390%2fsu16062366&partnerID=40&md5=403affcafb12345a4d2662ac1d281609	In recent years, rural areas of China have experienced frequent occurrences of various natural disasters. These calamities pose significant threats to the safety, property, and mental well-being of rural residents while also presenting substantial obstacles to the sustainable development of the rural economy. Currently, emergency management in China faces several challenges such as inadequate eme…	artificial intelligence; big data; emergency management; natural disasters; rural areas	All Open Access; Gold Open Access	Action	Pillar 4: Response	China	35.0001	105	AI		storm
Guimarães Nobre G.; Davenport F.; Bischiniotis K.; Veldkamp T.; Jongman B.; Funk C.C.; Husak G.; Ward P.J.; Aerts J.C.J.H.	Financing agricultural drought risk through ex-ante cash transfers	2019	10.1016/j.scitotenv.2018.10.406	https://www.scopus.com/inward/record.uri?eid=2-s2.0-85056177508&doi=10.1016%2fj.scitotenv.2018.10.406&partnerID=40&md5=8209a01d892183aec504a64d15cb9e74	Despite advances in drought early warning systems, forecast information is rarely used for triggering and financing early actions, such as cash transfer. Scaling up cash transfer pay-outs, and overcoming the barriers to actions based on forecasts, requires an understanding of costs resulting from False Alarms, and the potential benefits associated with appropriate early interventions. On this stu…	Cash transfer; Disaster risk financing; Drought; Food security; Forecasting; Machine learning	All Open Access; Hybrid Gold Open Access	Action	Pillar 4: Response	Kenya	1.44197	38.4314	machine learning	DT	drought
